# Supplementary material for: The multi-peak adaptive landscape of crocodylomorph body size evolution
Source: BMC Evol Biol. 2019 Aug 7;19:167. doi: 10.1186/s12862-019-1466-4 (PMC6686447; doi:10.1186/s12862-019-1466-4)
Supplement: Supplementary file 2 — Datasets used for macroevolutionary analyses. Includes DCL and ODCL datasets, with body size data and information about taxonomy, specimen number, palaeolatitude, and lifestyle. (XLSX 59 kb) [file 12862_2019_1466_MOESM2_ESM.xlsx]

## Sheet: DCL dataset
Species	Specimen (holotype*)	Group	DCL (mm)	log10 DCL (mm)	Palaeolatitude	Lifestyle	Source of morphological information
Acynodon adriaticus	MCSNT 57248*	non-crocodylian neosuchian	120.2	2.0799	32.2	semi-aquatic/freshwater	Delfino et al. (2008a)
Acynodon iberoccitanus	ACAP-FX1	non-crocodylian neosuchian	148.6	2.17202	34.1	semi-aquatic/freshwater	Martin (2007)
Agaresuchus fontisensis	HUE-02502*	non-crocodylian neosuchian	324.4	2.51108	30.7	semi-aquatic/freshwater	Narvaéz et al. (2016)
Agaresuchus fontisensis	HUE-03713	non-crocodylian neosuchian	364.8	2.56205	30.7	semi-aquatic/freshwater	Narvaéz et al. (2016)
Agaresuchus subjuniperus	MPZ 2012/288*	non-crocodylian neosuchian	305.6	2.48515	34.4	semi-aquatic/freshwater	Puértolas-Pascual et al. (2013)
Alligator mcgrewi	FMNH P 26242*	Crocodylia	139	2.14301	43.5	semi-aquatic/freshwater	First-hand examination
Alligator mefferdi	AMNH 7016*	Crocodylia	287	2.45788	43.2	semi-aquatic/freshwater	Mook (1946)
Alligator mississippiensis	AMNH R-71621	Crocodylia	419.2	2.62242	NA	semi-aquatic/freshwater	Photographs from other researchers
Alligator olseni	MCZ 1887*	Crocodylia	251	2.39967	30	semi-aquatic/freshwater	White (1942)
Alligator sinensis	AMNH R-23898	Crocodylia	198.7	2.2982	NA	semi-aquatic/freshwater	Photographs from other researchers
Alligator thomsoni	AMNH 1736*	Crocodylia	320	2.50515	43.1	semi-aquatic/freshwater	Mook (1923)
Alligatorellus beaumonti	BSPG 1970 I 98	non-crocodylian neosuchian	42	1.62325	40.1	semi-aquatic/freshwater	First-hand examination
Alligatorellus beaumonti	BSPG 1937 I 26*	non-crocodylian neosuchian	42	1.62325	40.1	semi-aquatic/freshwater	First-hand examination
Allodaposuchus precedens	PSMUBB V 438	non-crocodylian neosuchian	330.9	2.5197	33.1	semi-aquatic/freshwater	Delfino et al. (2008b)
Allognathosuchus	HLMD-Me 1435	Crocodylia	126	2.10037	46.9	semi-aquatic/freshwater	First-hand examination
Allognathosuchus	HLMD-Be 137	Crocodylia	120	2.07918	46.9	semi-aquatic/freshwater	First-hand examination
Amphicotylus lucasii	AMNH FARB 5782*	non-crocodylian neosuchian	387	2.58771	34	semi-aquatic/freshwater	Mook (1942)
Anatosuchus minor	MNN GAD17	Notosuchia	143	2.15534	1.5	terrestrial	First-hand examination
Anatosuchus minor	MNN GAD603*	Notosuchia	96	1.98227	2.3	terrestrial	First-hand examination
Anteophthalmosuchus hooleyi	IRSNB R47	non-crocodylian neosuchian	296.5	2.47202	40.7	semi-aquatic/freshwater	Martin et al. (2016a)
Anthracosuchus balrogus	UF/IGM 67*	non-crocodylian neosuchian	603.8	2.78089	8.5	aquatic/marine	Hastings et al. (2015)
Aplestosuchus sordidus	LPRP/USP 0229a	Notosuchia	313	2.49554	-25.8	terrestrial	First-hand examination
Araripesuchus gomesii	AMNH 24450	Notosuchia	80	1.90309	-10.9	terrestrial	First-hand examination
Araripesuchus tsangatsangana	FMNH PR 2297	Notosuchia	83	1.91908	-30.1	terrestrial	First-hand examination
Araripesuchus wegeneri	MNN GAD 19	Notosuchia	117	2.06819	2.6	terrestrial	First-hand examination
Araripesuchus wegeneri	MNN GAD20	Notosuchia	97	1.98677	2.6	terrestrial	First-hand examination
Arenysuchus gascabadiolorum	MPZ ELI-1*	non-crocodylian neosuchian	165.8	2.21958	34.3	semi-aquatic/freshwater	Puértolas-Pascual et al. (2011)
Armadillosuchus arrudai	UFRJ DG 303-R*	Notosuchia	277.9	2.44389	-27.5	terrestrial	Photographs from other researchers
Atlantosuchus coupatezi	OCP DEK-GE 51	Tethysuchia	1013.1	3.00565	22.9	aquatic/marine	Jouve et al. (2008)
Atoposaurus oberndorferi	SMNS 58454 and 81809 (casts)	non-crocodylian neosuchian	25	1.39794	40.2	semi-aquatic/freshwater	First-hand examination
Atoposaurus oberndorferi	BSPG 1901 I 12*	non-crocodylian neosuchian	22	1.34242	40.2	semi-aquatic/freshwater	First-hand examination
Baurusuchus pachecoi	DGM 229-R*	Notosuchia	422.4	2.62572	-26.4	terrestrial	Photographs from other researchers
Baurusuchus salgadoensis	MPMA 62-0001-02*	Notosuchia	396	2.5977	-26.6	terrestrial	First-hand examination
Bernissartia fagesii	IRSNB R46	non-crocodylian neosuchian	118.8	2.07482	40.7	semi-aquatic/freshwater	Norell & Clark (1990)
Borealosuchus acutidentatus	NMC 8544*	Crocodylia	406	2.60853	55.7	semi-aquatic/freshwater	Brochu (1997)
Borealosuchus formidabilis	SMM P75.22.29	Crocodylia	632	2.80072	52	semi-aquatic/freshwater	Brochu (1997)
Borealosuchus sternbergii	USNM 6533*	Crocodylia	317.1	2.5012	50.1	semi-aquatic/freshwater	Brochu (1997)
Borealosuchus wilsoni	cast of AMNH 7637*	Crocodylia	272	2.43457	44.8	semi-aquatic/freshwater	First-hand examination
Borealosuchus wilsoni	USNM V 12990	Crocodylia	424.5	2.62788	45.2	semi-aquatic/freshwater	First-hand examination
Boverisuchus magnifrons	GM XVIII 3094	Crocodylia	274.1	2.43791	48.3	semi-aquatic/freshwater	Brochu (2012)
Boverisuchus vorax	FMNH PR 399	Crocodylia	396	2.5977	45.6	semi-aquatic/freshwater	First-hand examination
Boverisuchus vorax	USNM V 4053	Crocodylia	315	2.49831	45.2	semi-aquatic/freshwater	First-hand examination
Brachychampsa montana	UCMP 133901	Crocodylia	386	2.58659	52.6	semi-aquatic/freshwater	First-hand examination
Caiman crocodilus	AMNH R-43291	Crocodylia	260.5	2.41581	NA	semi-aquatic/freshwater	Photographs from other researchers
Caiman latirostris	AMNH R-28367	Crocodylia	237.7	2.37603	NA	semi-aquatic/freshwater	Photographs from other researchers
Caiman lutescens	UCMP 39978	Crocodylia	261	2.41664	2.6	semi-aquatic/freshwater	First-hand examination
Caiman yacare	AMNH R-97305	Crocodylia	322.7	2.5088	NA	semi-aquatic/freshwater	Photographs from other researchers
Caipirasuchus montealtensis	MPMA 68-0003-12	Notosuchia	163	2.21219	-26.1	terrestrial	First-hand examination
Caipirasuchus paulistanus	MPMA 67-0001-00*	Notosuchia	145	2.16137	-27.3	terrestrial	First-hand examination
Calsoyasuchus valliceps	TMM 43631-1*	non-crocodylian neosuchian	408.4	2.61109	19.4	semi-aquatic/freshwater	Tykoski et al. (2002)
Candidodon itapecuruense	UFRJ DG 114-R	Notosuchia	86.3	1.93601	-8.6	terrestrial	Photographs from other researchers
Ceratosuchus burdoshi	FMNH P 15576*	Crocodylia	230	2.36173	44.5	semi-aquatic/freshwater	First-hand examination
Cerrejonisuchus improcerus	UF/IGM 29*	Tethysuchia	263.6	2.42095	8.5	aquatic/marine	Hastings et al. (2010)
Chalawan thailandicus	CAS42-20*	Tethysuchia	1132.2	3.05392	14.7	semi-aquatic/freshwater	Martin et al. (2014)
Chenanisuchus lateroculi	OCP DEK-GE 262*	Tethysuchia	504.2	2.7026	26	aquatic/marine	Jouve et al. (2005)
Chenanisuchus lateroculi	OCP DEK-GE 61	Tethysuchia	561.2	2.74912	26	aquatic/marine	Jouve et al. (2005)
Comahuesuchus brachybuccalis	MACN-PV RN 1131	Notosuchia	80	1.90309	-43.5	terrestrial	First-hand examination
Cricosaurus elegans	BSPG AS I 504*	Thalattosuchia	280	2.44716	40	aquatic/marine	First-hand examination
Cricosaurus lithographicus	MOZ-PV 5787*	Thalattosuchia	608.5	2.78426	-37	aquatic/marine	Herrera et al. (2013)
Cricosaurus suevicus	SMNS 9808*	Thalattosuchia	328	2.51587	39.2	aquatic/marine	First-hand examination
Cricosaurus vignaudi	UANL-FCT-R1*	Thalattosuchia	467	2.66932	15	aquatic/marine	Frey et al. (2002)
Crocodylus acer	AMNH 1240*	Crocodylia	340	2.53148	45.5	semi-aquatic/freshwater	Mook (1921a)
Crocodylus affinis	USNM V 12719	Crocodylia	452	2.65514	45.2	semi-aquatic/freshwater	First-hand examination
Crocodylus affinis	USNM V 18390	Crocodylia	384	2.58433	45.2	semi-aquatic/freshwater	First-hand examination
Crocodylus depressifrons	HLMD-Me 5345	Crocodylia	480	2.68124	46.9	semi-aquatic/freshwater	First-hand examination
Crocodylus depressifrons	HLMD-Me 7499a	Crocodylia	365	2.56229	46.9	semi-aquatic/freshwater	First-hand examination
Crocodylus megarhinus	SMNS 12650	Crocodylia	694	2.84136	26.3	semi-aquatic/freshwater	First-hand examination
Crocodylus niloticus	NHMUK 1959-1-8-55	Crocodylia	493.4	2.6932	NA	semi-aquatic/freshwater	Photographs from other researchers
Crocodylus niloticus	AMNH R-10081	Crocodylia	560.7	2.74873	NA	semi-aquatic/freshwater	Photographs from other researchers
Crocodylus palaeindicus	NHMUK 39795	Crocodylia	417	2.62014	29.2	semi-aquatic/freshwater	First-hand examination
Crocodylus porosus	AMNH R-66378	Crocodylia	424.6	2.62798	NA	semi-aquatic/freshwater	Photographs from other researchers
Crocodylus rhombifer	AMNH R-6178	Crocodylia	294.3	2.46879	NA	semi-aquatic/freshwater	Photographs from other researchers
Dakosaurus andiniensis	MOZ 6146P	Thalattosuchia	706.2	2.84893	-36	aquatic/marine	Pol & Gasarini (2009)
Dibothrosuchus elaphros	IVPP V7907	non-mesoeucrocodylian crocodylomorph	155.4	2.19145	33.8	terrestrial	First-hand examination
Diplocynodon darwini	HLMD-Be 236	Crocodylia	220	2.34242	46.9	semi-aquatic/freshwater	First-hand examination
Diplocynodon darwini	HLMD-Me 10262	Crocodylia	115.4	2.06221	46.9	semi-aquatic/freshwater	First-hand examination
Diplocynodon darwini	HLMD-Me 7500	Crocodylia	214	2.33041	46.9	semi-aquatic/freshwater	First-hand examination
Diplocynodon darwini	HLMD-Be 233	Crocodylia	219	2.34044	46.9	semi-aquatic/freshwater	First-hand examination
Diplocynodon darwini	HLMD-Me 5643	Crocodylia	193	2.28556	46.9	semi-aquatic/freshwater	First-hand examination
Diplocynodon darwini	HLMD-Me 5648	Crocodylia	226	2.35411	46.9	semi-aquatic/freshwater	First-hand examination
Diplocynodon deponiae	HLMD-Be 147	Crocodylia	95.3	1.97909	46.9	semi-aquatic/freshwater	First-hand examination
Diplocynodon hantoniensis	CAMSM TN 907	Crocodylia	348	2.54158	49.2	semi-aquatic/freshwater	First-hand examination
Diplocynodon hantoniensis	CAMSM TN 917	Crocodylia	376	2.57519	49.2	semi-aquatic/freshwater	First-hand examination
Diplocynodon ratelii	MNHN.F SG 13728 a b	Crocodylia	284.7	2.45439	46.2	semi-aquatic/freshwater	First-hand examination
Diplocynodon ratelii	MNHN.F. SG 539	Crocodylia	242	2.38382	46.2	semi-aquatic/freshwater	First-hand examination
Dromicosuchus grallator	UNC 15574*	non-mesoeucrocodylian crocodylomorph	141	2.14922	7.6	terrestrial	Sues et al. (2003)
Dyrosaurus maghribensis	OCP DEK-GE 88	Tethysuchia	827.3	2.91766	27	aquatic/marine	Jouve et al. (2006)
Dyrosaurus phosphaticus	OUMNH KX.15904	Tethysuchia	652.3	2.81445	21.9	aquatic/marine	First-hand examination
Elosuchus cherifiensis	MNHN.R MRS 340–25* (lectotype)	Tethysuchia	930	2.96848	15.2	semi-aquatic/freshwater	First-hand examination
Eogavialis africanus	SMNS 11785	Crocodylia	823	2.9154	24.9	aquatic/marine	First-hand examination
Eoneustes bathonicus	LOST specimen	Thalattosuchia	430	2.63347	40.6	aquatic/marine	Mercier (1933)
Eosuchus lerichei	IRSNB R 48	Crocodylia	438.1	2.64157	44.8	aquatic/marine	Delfino et al. (2005)
Eosuchus minor	USNM V 299730	Crocodylia	464	2.66652	39.2	aquatic/marine	First-hand examination
Eutretauranosuchus delfsi	BYU 17628	non-crocodylian neosuchian	279.7	2.44669	33.4	semi-aquatic/freshwater	Smith et al. (2010)
Fruitachampsa callisoni	LACM 120455a	non-mesoeucrocodylian crocodylomorph	48.7	1.68753	35.1	terrestrial	Clark (2011)
Gasparinisuchus peirosauroides	MOZ 1750 PV*	Notosuchia	331.3	2.52022	-42.9	terrestrial	Martinelli et al. (2012)
Gavialis gangeticus	MNHN.AC unnumbered	Crocodylia	598.3	2.77692	NA	semi-aquatic/freshwater	First-hand examination
Gavialis gangeticus	NHMUK 1935-6-4-1	Crocodylia	621.3	2.7933	NA	semi-aquatic/freshwater	Photographs from other researchers
Geosaurus grandis	BSPG AS-VI-1*	Thalattosuchia	505.3	2.70355	40	aquatic/marine	Young & Andrade (2009)
Globidentosuchus brachyrostris	AMU-CURS-222	Crocodylia	273.5	2.43696	11	semi-aquatic/freshwater	Scheyer et al. (2013)
Gobiosuchus kielanae	Zpal MgR-II/69	non-mesoeucrocodylian crocodylomorph	65.7	1.81757	41.8	terrestrial	Osmólska et al. (1997)
Goniopholis kiplingi	DORCM 12154*	non-crocodylian neosuchian	475.6	2.67724	41.5	semi-aquatic/freshwater	Andrade et al. (2011)
Goniopholis simus	NHMUK R 41098*	non-crocodylian neosuchian	411	2.61384	41.5	semi-aquatic/freshwater	First-hand examination
Gracilineustes leedsi	NHMUK R3540*	Thalattosuchia	580	2.76343	42.7	aquatic/marine	Andrews (1913); Young et al. (2011)
Gryposuchus pachakamue	Reconstruction based on MUSM 1981* and 1681	Crocodylia	592.6	2.77276	-4.6	semi-aquatic/freshwater	Salas-Gismondi et al. (2006)
Guarinisuchus munizi	DG-CTG-UFPE 5723*	Tethysuchia	480.9	2.68205	-11.8	aquatic/marine	Barbosa et al. (2008)
Hamadasuchus rebouli	ROM 52620	Notosuchia	326.9	2.51441	17.4	terrestrial	Photographs from other researchers
Hemiprotosuchus leali	BSPG 1975 I 21	non-mesoeucrocodylian crocodylomorph	68	1.83251	-39	terrestrial	First-hand examination
Hemiprotosuchus leali	PVL 3829*	non-mesoeucrocodylian crocodylomorph	68	1.83251	-39	terrestrial	First-hand examination
Hesperosuchus agilis	CM 29894	non-mesoeucrocodylian crocodylomorph	95.1	1.97818	14.8	terrestrial	Clark et al. (2001)
Hsisosuchus chungkingensis	cast of IVPP V703 (holotype)*	non-mesoeucrocodylian crocodylomorph	235.7	2.37236	28.5	semi-aquatic/freshwater	First-hand examination
Hsisosuchus dashanpuensis	ZDM 3405	non-mesoeucrocodylian crocodylomorph	351.6	2.54605	29.6	semi-aquatic/freshwater	Gao (2001)
Iharkutosuchus makadii	MTM 2006.52.1*	non-crocodylian neosuchian	109	2.03743	31	semi-aquatic/freshwater	First-hand examination
Iharkutosuchus makadii	MTM 2006.53.1	non-crocodylian neosuchian	117	2.06819	31	semi-aquatic/freshwater	First-hand examination
Ikanogavialis gameroi	MCNC unnumbered	Crocodylia	714.2	2.85382	11	aquatic/marine	Photographs from other researchers
Isisfordia duncani	QM F36211*	non-crocodylian neosuchian	170.8	2.23249	-54.4	semi-aquatic/freshwater	Salisbury et al. (2006)
Junggarsuchus sloani	IVPP V14010*	non-mesoeucrocodylian crocodylomorph	132.4	2.12189	47.7	terrestrial	First-hand examination
Kambara implexidens	QM F29662*	Crocodylia	286.7	2.45743	-47	semi-aquatic/freshwater	Salisbury & Willis (1996)
Kaprosuchus saharicus	MNN IGU12*	Notosuchia	462	2.66464	2.8	terrestrial	First-hand examination
Knoetschkesuchus guimarotae	IPFUB Gui Croc 7309	non-crocodylian neosuchian	74.2	1.8704	33.7	semi-aquatic/freshwater	Schwarz & Salisbury (2005); Tennant et al. (2016)
Knoetschkesuchus langenbergensis	DFMMh/FV 200*	non-crocodylian neosuchian	39.3	1.59439	43.1	semi-aquatic/freshwater	Schwarz et al. (2017)
Leidyosuchus canadensis	AMNH 5352*	Crocodylia	245.1	2.38934	58.1	semi-aquatic/freshwater	Photographs from other researchers
Libycosuchus brevirostris	BSPG 1912 VIII 574a,b*	Notosuchia	172	2.23553	8.1	terrestrial	First-hand examination
Litargosuchus leptorhynchus	BP/1/5237	non-mesoeucrocodylian crocodylomorph	66.9	1.82543	-44.6	terrestrial	Irmis et al. (2013); Clark & Sues (2002)
Lomasuchus palpebrosus	MOZ 4084 PV*	Notosuchia	276.7	2.44201	-44.3	semi-aquatic/freshwater	Gasparini et al. (1991)
Lorosuchus nodosus	PVL 6219*	Notosuchia	254	2.40483	-29.4	semi-aquatic/freshwater	First-hand examination
Machimosaurus hugii	SMNS 91415	Thalattosuchia	935	2.97081	39.5	aquatic/marine	Young et al. (2014)
Machimosaurus mosae	BHN2R 1100	Thalattosuchia	965	2.98453	40.1	aquatic/marine	Young et al. (2014)
Malawisuchus mwakasyungutiensis	Mal-45*	Notosuchia	64.6	1.81023	-31.9	terrestrial	Gomani (1997)
Malawisuchus mwakasyungutiensis	Mal-49	Notosuchia	67.3	1.82802	-31.9	terrestrial	Gomani (1997)
Mariliasuchus amarali	UFRJ-106R	Notosuchia	108.3	2.03463	-26.6	terrestrial	Photographs from other researchers
Mecistops cataphractus	NHMUK 1862-6-30-8	Crocodylia	519.5	2.71559	NA	semi-aquatic/freshwater	Photographs from other researchers
Mecistops cataphractus	AMNH R-29300	Crocodylia	459.9	2.66266	NA	semi-aquatic/freshwater	Photographs from other researchers
Melanosuchus fisheri	MCNC 243*	Crocodylia	243	2.38561	11	semi-aquatic/freshwater	Medina (1976)
Melanosuchus niger	NHMUK 45-8-25-125	Crocodylia	524	2.71933	NA	semi-aquatic/freshwater	Photographs from other researchers
Melanosuchus niger	AMNH R-58130	Crocodylia	669.4	2.82569	NA	semi-aquatic/freshwater	Photographs from other researchers
metriorhynchus brachyrhynchus	NHMUK R3804*	Thalattosuchia	798.5	2.90227	42.7	aquatic/marine	First-hand examination
metriorhynchus casamiquelai	MGHF 1-08573*	Thalattosuchia	560.4	2.7485	-20.3	aquatic/marine	Gasparini et al. (2000)
Metriorhynchus geoffroyii	OUMNH J.29823	Thalattosuchia	820	2.91381	42.5	aquatic/marine	Young et al. (2011)
Metriorhynchus superciliosus	MNHN.F 1908-6	Thalattosuchia	669	2.82543	42.7	aquatic/marine	First-hand examination
Metriorhynchus superciliosus	MNHN.F 8903 RJN 256	Thalattosuchia	585	2.76716	40.1	aquatic/marine	First-hand examination
Montealtosuchus arrudacamposi	MPMA 16-0007-04*	Notosuchia	207	2.31597	-27.3	terrestrial	First-hand examination
Mourasuchus amazonensis	DGM 526-R*	Crocodylia	1129.4	3.05285	-10.4	semi-aquatic/freshwater	Price (1964); Photographs from other researchers
Nannosuchus gracilidens	NHMUK 48217*	non-crocodylian neosuchian	111.9	2.04883	41.4	semi-aquatic/freshwater	First-hand examination
Navajosuchus mooki	AMNH 5186	Crocodylia	224	2.35025	42.8	semi-aquatic/freshwater	First-hand examination
Notosuchus terrestris	BSPG 1995 I 1	Notosuchia	147	2.16732	-43.7	terrestrial	First-hand examination
Notosuchus terrestris	MACN-PV RN 1037	Notosuchia	146	2.16435	-43.7	terrestrial	First-hand examination
Orthogenysuchus olseni	AMNH 5178*	Crocodylia	374.5	2.57345	48.8	semi-aquatic/freshwater	Mook (1924)
Orthosuchus stormbergi	SAM-PK-K409*	non-mesoeucrocodylian crocodylomorph	99.5	1.99782	-44.1	terrestrial	Nash (1968)
Osteolaemus tetraspis	AMNH R-160900	Crocodylia	246.9	2.39252	NA	semi-aquatic/freshwater	Photographs from other researchers
Pakasuchus kapilimai	RRBP 08631*	Notosuchia	71.4	1.8537	-30.6	terrestrial	O'Connor et al. (2010)
Paleosuchus palpebrosus	AMNH R-93812	Crocodylia	196.7	2.2938	NA	semi-aquatic/freshwater	Photographs from other researchers
Paleosuchus trigonatus	AMNH R-58136	Crocodylia	227.7	2.35736	NA	semi-aquatic/freshwater	Photographs from other researchers
Paralligator major	PIN 3726/501*	non-crocodylian neosuchian	600	2.77815	45.7	semi-aquatic/freshwater	Turner (2015)
Peipehsuchus teleorhinus	IVPP V10098	Thalattosuchia	582.3	2.76515	28.4	aquatic/marine	First-hand examination
Pelagosaurus typus	SMNS 91.102	Thalattosuchia	729.4	2.86297	37.8	aquatic/marine	First-hand examination
Pelagosaurus typus	SMNS 52033	Thalattosuchia	324.4	2.51108	37.8	aquatic/marine	First-hand examination
Pelagosaurus typus	BRLSI M 1413	Thalattosuchia	231	2.36361	38.3	aquatic/marine	Pierce & Benton (2006)
Pelagosaurus typus	BRLSI M 3578	Thalattosuchia	137	2.13672	38.3	aquatic/marine	Pierce & Benton (2006)
Pholidosaurus purbeckensis	CHV03.100	Tethysuchia	410.1	2.61289	36.7	semi-aquatic/freshwater	Martin et al. (2016b)
Pietraroiasuchus ormezzanoi	Specimen PC-2	non-crocodylian neosuchian	91.8	1.96284	23.5	semi-aquatic/freshwater	Buscalioni et al. (2011)
Piscogavialis jugaliperforatus	SMNK PAL 1282*	Crocodylia	1169	3.06781	-15.8	aquatic/marine	First-hand examination
Planocrania datangensis	IVPP V5016*	Crocodylia	216	2.33445	26.3	semi-aquatic/freshwater	First-hand examination
Platysuchus multiscrobiculatus	SMNS 9930*	Thalattosuchia	446	2.64933	37.8	aquatic/marine	First-hand examination
Prodiplocynodon langi	AMNH 108*	Crocodylia	466	2.66839	50.5	semi-aquatic/freshwater	Mook (1941)
Protosuchus haughtoni	BP/1/4770	non-mesoeucrocodylian crocodylomorph	71.1	1.85187	-48.7	terrestrial	Gow (2000)
Protosuchus richardsoni	UCMP 130860	non-mesoeucrocodylian crocodylomorph	111	2.04532	15.8	terrestrial	First-hand examination
Protosuchus richardsoni	UCMP 34634	non-mesoeucrocodylian crocodylomorph	90	1.95424	15.3	terrestrial	First-hand examination
Protosuchus richardsoni	AMNH 3024*	non-mesoeucrocodylian crocodylomorph	102	2.0086	16	terrestrial	First-hand examination
Pseudhesperosuchus jachaleri	PVL 3830*	non-mesoeucrocodylian crocodylomorph	139	2.14301	-39	terrestrial	First-hand examination
Purranisaurus potens	MJCM PV 2060*	Thalattosuchia	392.5	2.59384	-34.3	aquatic/marine	Herrera et al. (2015)
Purussaurus brasiliensis	UFAC 1403	Crocodylia	1249.4	3.0967	-10.4	semi-aquatic/freshwater	Aureliano et al. (2015); Photographs from other researchers
Purussaurus mirandae	UNEFM-CIAAP-1369*	Crocodylia	1023.5	3.01009	10.9	semi-aquatic/freshwater	Aguilera et al. (2006)
Purussaurus neivensis	UCMP 39704	Crocodylia	830	2.91908	2.6	semi-aquatic/freshwater	First-hand examination
Rhabdognathus keiniensis	MNHN TGE 4031*	Tethysuchia	712.1	2.85254	8.8	aquatic/marine	Jouve (2007)
Rhacheosaurus gracilis	NHMUK PV R3948	Thalattosuchia	288.5	2.46015	40	aquatic/marine	Parrilla-Bel et al. (2013)
Rugosuchus nonganensis	IGV 33*	non-crocodylian neosuchian	279	2.4456	48.7	semi-aquatic/freshwater	Wu et al. (2001)
Sarcosuchus imperator	MNHN.F 1973-9 GDF 662	Tethysuchia	1545	3.18893	4	semi-aquatic/freshwater	First-hand examination
Sebecus icaeorhinus	Reconstruction based on AMNH 3160*	Notosuchia	395.5	2.59715	-47.8	terrestrial	Molnar (2010)
Shantungosuchus brachycephalus	IVPP V4020*	non-mesoeucrocodylian crocodylomorph	56	1.74819	41.1	semi-aquatic/freshwater	First-hand examination
Shantungosuchus chuhsienensis	IVPP V2484*	non-mesoeucrocodylian crocodylomorph	47	1.6721	37.9	semi-aquatic/freshwater	First-hand examination
Sichuanosuchus shuhanensis	IVPP V10594*	non-mesoeucrocodylian crocodylomorph	60.4	1.78104	27.8	semi-aquatic/freshwater	First-hand examination
Simosuchus clarki	cast of UA 8679* at UCRC	Notosuchia	101	2.00432	-30.1	terrestrial	First-hand examination
Siquisiquesuchus venezuelensis	MBLUZ-P-5050*	Crocodylia	1063.9	3.0269	9.7	aquatic/marine	Brochu & Rincón (2004)
Sokotosuchus ianwilsoni	UI-NHM P1*	Tethysuchia	610.1	2.7854	3.6	aquatic/marine	Buffetaut (1979)
Sphagesaurus huenei	MACN-PV 19037	Notosuchia	209	2.32015	-23.6	terrestrial	First-hand examination
Sphenosuchus acutus	SAM 3014*	non-mesoeucrocodylian crocodylomorph	174.6	2.24204	-44.5	terrestrial	Walker (1990)
Stangerochampsa mccabei	RTMP.86.61.1*	Crocodylia	193.3	2.28623	59.3	semi-aquatic/freshwater	Wu et al. (1996)
Steneosaurus bollensis	CAMSM J 47097	Thalattosuchia	757	2.8791	42.4	aquatic/marine	First-hand examination
Steneosaurus bollensis	OUMNH JZ.176	Thalattosuchia	713	2.85309	37.8	aquatic/marine	First-hand examination
Steneosaurus bollensis	MNHN.F 1885-28 AC 24	Thalattosuchia	492.8	2.69267	37.8	aquatic/marine	First-hand examination
Steneosaurus bollensis	SMNS 10000 (6.48)	Thalattosuchia	705	2.84819	37.8	aquatic/marine	First-hand examination
Steneosaurus bollensis	SMNS 51563	Thalattosuchia	568	2.75435	37.8	aquatic/marine	First-hand examination
Steneosaurus bollensis	SMNS 54063	Thalattosuchia	768	2.88536	37.8	aquatic/marine	First-hand examination
Steneosaurus heberti	MNHN.F 1890-13	Thalattosuchia	1065	3.02735	39.5	aquatic/marine	First-hand examination
Steneosaurus leedsi	NHMUK R 3806	Thalattosuchia	881	2.94498	42.7	aquatic/marine	First-hand examination
Steneosaurus leedsi	CAMSM TN 3633	Thalattosuchia	987	2.99432	42.7	aquatic/marine	First-hand examination
Steneosaurus megistorhynchus	OUMNH J.29851	Thalattosuchia	741	2.86982	41.5	aquatic/marine	First-hand examination
Steneosaurus megistorhynchus	OUMNH J.01420	Thalattosuchia	752	2.87622	42.7	aquatic/marine	First-hand examination
Steneosaurus megistorhynchus	OUMNH J.29850	Thalattosuchia	734	2.8657	41.5	aquatic/marine	First-hand examination
Stolokrosuchus lapparenti	MNN GDF 600*	Notosuchia	481	2.68215	1.5	semi-aquatic/freshwater	First-hand examination
Stratiotosuchus maxhechti	DGM 1477-R*	Notosuchia	508.2	2.70603	-27.6	terrestrial	Photographs from other researchers
Sunosuchus junggarensis	IVPP V10606*	non-crocodylian neosuchian	222.5	2.34733	46.7	semi-aquatic/freshwater	First-hand examination
Susisuchus anatoceps	SMNK PAL 3804 *	non-crocodylian neosuchian	77	1.88649	-8.6	semi-aquatic/freshwater	First-hand examination
Teleidosaurus calvadosii	NHMUK PV R 2681 (cast)	Thalattosuchia	680.3	2.8327	38.6	aquatic/marine	First-hand examination
Terrestrisuchus gracilis	NHMUK R7557	non-mesoeucrocodylian crocodylomorph	81.6	1.91169	35.8	terrestrial	Crush (1984)
Thecacampsa americana	AMNH 5663	Crocodylia	860	2.9345	28	aquatic/marine	Mook (1921b)
Thecachampsa carolinensis	ChM PV 4279*	Crocodylia	829.6	2.91887	33	aquatic/marine	Erickson & Sawyer (1996)
thoracosaurus macrorhynchus	MNHN.F 1897-15*	Crocodylia	439	2.64246	43.4	aquatic/marine	First-hand examination
Tomistoma schlegelii	NHMUK 1860-11-6-8	Crocodylia	588	2.76938	NA	semi-aquatic/freshwater	Photographs from other researchers
Torvoneustes carpenteri	BRSMG Ce17365*	Thalattosuchia	465.1	2.66755	41.9	aquatic/marine	Wilkinson et al. (2008)
Toyotamaphimeia machikanensis	MOUF00001*	Crocodylia	1030.4	3.01301	34.8	semi-aquatic/freshwater	Kobayashi et al. (2006)
Tsoabichi greenriverensis	SMNK PAL 2333 cast	Crocodylia	41	1.61278	48	semi-aquatic/freshwater	First-hand examination
Tsoabichi greenriverensis	SMNK PAL 2334 cast	Crocodylia	59	1.77085	48	semi-aquatic/freshwater	First-hand examination
Tyrannoneustes lythrodectikos	PETMG:R176	Thalattosuchia	884.5	2.9467	42.7	aquatic/marine	Foffa & Young (2014)
Uberabasuchus terrificus	CPP 0630*	Notosuchia	291	2.46389	-23.3	terrestrial	First-hand examination
Voay robustus	NHMUK R 36685	Crocodylia	376	2.57519	-19.9	semi-aquatic/freshwater	First-hand examination
Wannaganosuchus brachymans	SMM P76.28.247*	Crocodylia	135.6	2.13226	52	semi-aquatic/freshwater	Erickson (1982)
Yacarerani boliviensis	MNK-PAL 5063*	Notosuchia	93.1	1.96895	-23.4	terrestrial	Novas et al. (2009); Photographs from other researchers

## Sheet: ODCL dataset
Species	Specimen (holotype*)	Group	DCL (mm)	log10 DCL (mm)	Palaeolatitude	Lifestyle	Source of morphological information
Acynodon adriaticus	MCSNT 57248*	non-crocodylian neosuchian	66.9	1.82543	32.2	semi-aquatic/freshwater	Delfino et al. (2008a)
Acynodon iberoccitanus	ACAP-FX1	non-crocodylian neosuchian	89.1	1.94988	34.1	semi-aquatic/freshwater	Martin (2007)
Agaresuchus fontisensis	HUE-02502*	non-crocodylian neosuchian	123.6	2.09202	30.7	semi-aquatic/freshwater	Narvaéz et al. (2016)
Agaresuchus fontisensis	HUE-03713	non-crocodylian neosuchian	134.5	2.12872	30.7	semi-aquatic/freshwater	Narvaéz et al. (2016)
Agaresuchus subjuniperus	MPZ 2012/288*	non-crocodylian neosuchian	106.8	2.02857	34.4	semi-aquatic/freshwater	Puértolas-Pascual et al. (2013)
Alligator mcgrewi	FMNH P 26242*	Crocodylia	66	1.81954	43.5	semi-aquatic/freshwater	First-hand examination
Alligator mefferdi	AMNH 7016*	Crocodylia	116	2.06446	43.2	semi-aquatic/freshwater	Mook (1946)
Alligator mississippiensis	AMNH R-71621	Crocodylia	168.6	2.22686	NA	semi-aquatic/freshwater	Photographs from other researchers
Alligator olseni	MCZ 1887*	Crocodylia	113.4	2.05461	30	semi-aquatic/freshwater	White (1942)
Alligator sinensis	AMNH R-23898	Crocodylia	106.9	2.02898	NA	semi-aquatic/freshwater	Photographs from other researchers
Alligator thomsoni	AMNH 1736*	Crocodylia	125	2.09691	43.1	semi-aquatic/freshwater	Mook (1923)
Alligatorellus beaumonti	BSPG 1970 I 98	non-crocodylian neosuchian	27	1.43136	40.1	semi-aquatic/freshwater	First-hand examination
Alligatorellus beaumonti	BSPG 1937 I 26*	non-crocodylian neosuchian	25	1.39794	40.1	semi-aquatic/freshwater	First-hand examination
Allodaposuchus precedens	PSMUBB V 438	non-crocodylian neosuchian	140.2	2.14675	33.1	semi-aquatic/freshwater	Delfino et al. (2008b)
Allognathosuchus	HLMD-Me 1435	Crocodylia	67	1.82607	46.9	semi-aquatic/freshwater	First-hand examination
Allognathosuchus	HLMD-Be 137	Crocodylia	71	1.85126	46.9	semi-aquatic/freshwater	First-hand examination
Allognathosuchus	HLMD-Me 4415*	Crocodylia	69	1.83885	46.9	semi-aquatic/freshwater	First-hand examination
Amphicotylus lucasii	AMNH FARB 5782*	non-crocodylian neosuchian	129	2.11059	34	semi-aquatic/freshwater	Mook (1942)
Anatosuchus minor	MNN GAD17	Notosuchia	62	1.79239	1.5	terrestrial	First-hand examination
Anatosuchus minor	MNN GAD603*	Notosuchia	49	1.6902	2.3	terrestrial	First-hand examination
Anteophthalmosuchus hooleyi	IRSNB R47	non-crocodylian neosuchian	126.1	2.10072	40.7	semi-aquatic/freshwater	Martin et al. (2016a)
Anthracosuchus balrogus	UF/IGM 67*	non-crocodylian neosuchian	317.7	2.50202	8.5	aquatic/marine	Hastings et al. (2015)
Aplestosuchus sordidus	LPRP/USP 0229a	Notosuchia	126.7	2.10278	-25.8	terrestrial	First-hand examination
Arambourgisuchus khouribgaensis	OCP DEK−GE 18	Tethysuchia	330.5	2.51917	25.3	aquatic/marine	Jouve et al. (2005)
Araripesuchus gomesii	AMNH 24450	Notosuchia	39	1.59106	10.9	terrestrial	First-hand examination
Araripesuchus tsangatsangana	FMNH PR 2297	Notosuchia	37	1.5682	30.1	terrestrial	First-hand examination
Araripesuchus wegeneri	MNN GAD 19	Notosuchia	55	1.74036	2.6	terrestrial	First-hand examination
Araripesuchus wegeneri	MNN GAD20	Notosuchia	46	1.66276	2.6	terrestrial	First-hand examination
Arenysuchus gascabadiolorum	MPZ ELI-1*	non-crocodylian neosuchian	60.4	1.78104	34.3	semi-aquatic/freshwater	Puértolas-Pascual et al. (2011)
Armadillosuchus arrudai	UFRJ DG 303-R*	Notosuchia	145.9	2.16406	-27.5	terrestrial	Photographs from other researchers
Atlantosuchus coupatezi	OCP DEK-GE 51	Tethysuchia	239.8	2.37985	22.9	aquatic/marine	Jouve et al. (2008)
Barreirosuchus franciscoi	MPMA 04-0012-00*	Notosuchia	125	2.09691	-27.3	terrestrial	First-hand examination
Baurusuchus pachecoi	DGM 229-R*	Notosuchia	164.9	2.21722	-26.4	terrestrial	Photographs from other researchers
Baurusuchus salgadoensis	MPMA 62-0001-02*	Notosuchia	138	2.13988	-26.6	terrestrial	First-hand examination
Bernissartia fagesii	IRSNB R46	non-crocodylian neosuchian	54.4	1.7356	40.7	semi-aquatic/freshwater	Norell & Clark (1990)
Borealosuchus acutidentatus	NMC 8544*	Crocodylia	135.6	2.13226	55.7	semi-aquatic/freshwater	Brochu (1997)
Borealosuchus formidabilis	SMM P75.22.29	Crocodylia	184.3	2.26553	52	semi-aquatic/freshwater	Brochu (1997)
Borealosuchus sternbergii	USNM 6533*	Crocodylia	116.5	2.06633	50.1	semi-aquatic/freshwater	Brochu (1997)
Borealosuchus wilsoni	cast of AMNH 7637*	Crocodylia	105	2.02119	44.8	semi-aquatic/freshwater	First-hand examination
Borealosuchus wilsoni	USNM V 12990	Crocodylia	132.5	2.12222	45.2	semi-aquatic/freshwater	First-hand examination
Boverisuchus magnifrons	GM XVIII 3094	Crocodylia	85.2	1.93044	48.3	semi-aquatic/freshwater	Brochu (2012)
Boverisuchus vorax	FMNH PR 399	Crocodylia	136	2.13354	45.6	semi-aquatic/freshwater	First-hand examination
Boverisuchus vorax	USNM V 4053	Crocodylia	113	2.05308	45.2	semi-aquatic/freshwater	First-hand examination
Brachychampsa montana	UCMP 133901	Crocodylia	139	2.14301	52.6	semi-aquatic/freshwater	First-hand examination
Caiman crocodilus	AMNH R-43291	Crocodylia	109.3	2.03862	NA	semi-aquatic/freshwater	Photographs from other researchers
Caiman latirostris	AMNH R-28367	Crocodylia	115.1	2.06108	NA	semi-aquatic/freshwater	Photographs from other researchers
Caiman lutescens	UCMP 39978	Crocodylia	106	2.02531	2.6	semi-aquatic/freshwater	First-hand examination
Caiman yacare	AMNH R-97305	Crocodylia	137.7	2.13893	NA	semi-aquatic/freshwater	Photographs from other researchers
Caipirasuchus montealtensis	MPMA 15-0001-90*	Notosuchia	72	1.85733	-25.6	terrestrial	First-hand examination
Caipirasuchus montealtensis	MPMA 68-0003-12	Notosuchia	87	1.93952	-26.1	terrestrial	First-hand examination
Caipirasuchus paulistanus	MPMA 67-0001-00*	Notosuchia	78	1.89209	-27.3	terrestrial	First-hand examination
Calsoyasuchus valliceps	TMM 43631-1*	non-crocodylian neosuchian	161.8	2.20898	19.4	semi-aquatic/freshwater	Tykoski et al. (2002)
Campinasuchus dinizi	CPP 1360	Notosuchia	104	2.01703	-25.6	terrestrial	First-hand examination
Candidodon itapecuruense	UFRJ DG 114-R	Notosuchia	49.8	1.69723	-8.6	terrestrial	Photographs from other researchers
Ceratosuchus burdoshi	FMNH P 15576*	Crocodylia	102	2.0086	44.5	semi-aquatic/freshwater	First-hand examination
Cerrejonisuchus improcerus	UF/IGM 29*	Tethysuchia	111.7	2.04805	8.5	aquatic/marine	Hastings et al. (2010)
Chalawan thailandicus	CAS42-20*	Tethysuchia	322.1	2.50799	14.7	semi-aquatic/freshwater	Martin et al. (2014)
Chenanisuchus lateroculi	OCP DEK-GE 262*	Tethysuchia	192.2	2.28375	26	aquatic/marine	Jouve et al. (2005)
Chenanisuchus lateroculi	OCP DEK-GE 61	Tethysuchia	217	2.33646	26	aquatic/marine	Jouve et al. (2005)
Comahuesuchus brachybuccalis	MACN-PV RN 1131	Notosuchia	52	1.716	-43.5	terrestrial	First-hand examination
Cricosaurus araucanensis	MACN-PV N 95	Thalattosuchia	124	2.09342	-37.2	aquatic/marine	First-hand examination
Cricosaurus elegans	BSPG AS I 504*	Thalattosuchia	100	2	40	aquatic/marine	First-hand examination
Cricosaurus lithographicus	MOZ-PV 5787*	Thalattosuchia	187.2	2.27231	-37	aquatic/marine	Herrera et al. (2013)
Cricosaurus suevicus	SMNS 9808*	Thalattosuchia	93	1.96848	39.2	aquatic/marine	First-hand examination
Cricosaurus vignaudi	UANL-FCT-R1*	Thalattosuchia	172.6	2.23704	15	aquatic/marine	Frey et al. (2002)
Crocodylus acer	AMNH 1240*	Crocodylia	105	2.02119	45.5	semi-aquatic/freshwater	Mook (1921a)
Crocodylus affinis	USNM V 12719	Crocodylia	151	2.17898	45.2	semi-aquatic/freshwater	First-hand examination
Crocodylus affinis	USNM V 18390	Crocodylia	133	2.12385	45.2	semi-aquatic/freshwater	First-hand examination
Crocodylus depressifrons	HLMD-Me 5345	Crocodylia	162	2.20952	46.9	semi-aquatic/freshwater	First-hand examination
Crocodylus depressifrons	HLMD-Me 7499a	Crocodylia	147	2.16732	46.9	semi-aquatic/freshwater	First-hand examination
Crocodylus megarhinus	SMNS 12650	Crocodylia	188	2.27416	26.3	semi-aquatic/freshwater	First-hand examination
Crocodylus niloticus	NHMUK 1959-1-8-55	Crocodylia	158.6	2.2003	NA	semi-aquatic/freshwater	Photographs from other researchers
Crocodylus niloticus	AMNH R-10081	Crocodylia	216	2.33445	NA	semi-aquatic/freshwater	Photographs from other researchers
Crocodylus palaeindicus	NHMUK 39795	Crocodylia	186	2.26951	29.2	semi-aquatic/freshwater	First-hand examination
Crocodylus porosus	AMNH R-66378	Crocodylia	160	2.20412	NA	semi-aquatic/freshwater	Photographs from other researchers
Crocodylus rhombifer	AMNH R-6178	Crocodylia	123.3	2.09096	NA	semi-aquatic/freshwater	Photographs from other researchers
Dakosaurus andiniensis	MOZ 6146P	Thalattosuchia	292.5	2.46613	-36	aquatic/marine	Pol & Gasarini (2009)
Dakosaurus maximus	CAMSM J 29419*	Thalattosuchia	203.4	2.30835	43.1	aquatic/marine	First-hand examination
Dibothrosuchus elaphros	IVPP V7907	non-mesoeucrocodylian crocodylomorph	66.6	1.82347	33.8	terrestrial	First-hand examination
Diplocynodon darwini	HLMD-Be 236	Crocodylia	95	1.97772	46.9	semi-aquatic/freshwater	First-hand examination
Diplocynodon darwini	HLMD-Me 10262	Crocodylia	48.3	1.68395	46.9	semi-aquatic/freshwater	First-hand examination
Diplocynodon darwini	HLMD-Me 7500	Crocodylia	91	1.95904	46.9	semi-aquatic/freshwater	First-hand examination
Diplocynodon darwini	HLMD-Be 233	Crocodylia	91	1.95904	46.9	semi-aquatic/freshwater	First-hand examination
Diplocynodon darwini	HLMD-Me 5643	Crocodylia	79	1.89763	46.9	semi-aquatic/freshwater	First-hand examination
Diplocynodon darwini	HLMD-Me 5648	Crocodylia	97	1.98677	46.9	semi-aquatic/freshwater	First-hand examination
Diplocynodon deponiae	HLMD-Be 147	Crocodylia	48.1	1.68215	46.9	semi-aquatic/freshwater	First-hand examination
Diplocynodon hantoniensis	CAMSM TN 907	Crocodylia	134	2.1271	49.2	semi-aquatic/freshwater	First-hand examination
Diplocynodon hantoniensis	CAMSM TN 917	Crocodylia	143	2.15534	49.2	semi-aquatic/freshwater	First-hand examination
Diplocynodon ratelii	MNHN.F SG 13728 a b	Crocodylia	119	2.07555	46.2	semi-aquatic/freshwater	First-hand examination
Diplocynodon ratelii	MNHN.F. SG 539	Crocodylia	88	1.94448	46.2	semi-aquatic/freshwater	First-hand examination
Diplocynodon ratelii	MNHN.F. SG 541	Crocodylia	121	2.08279	46.2	semi-aquatic/freshwater	First-hand examination
Dromicosuchus grallator	UNC 15574*	non-mesoeucrocodylian crocodylomorph	58.4	1.76641	7.6	terrestrial	Sues et al. (2003)
Dyrosaurus maghribensis	OCP DEK-GE 88	Tethysuchia	243.4	2.38632	27	aquatic/marine	Jouve et al. (2006)
Dyrosaurus phosphaticus	OUMNH KX.15904	Tethysuchia	239.7	2.37967	21.9	aquatic/marine	First-hand examination
Dyrosaurus phosphaticus	MNHN ALG 1	Tethysuchia	169	2.22789	27.6	aquatic/marine	First-hand examination
Dyrosaurus phosphaticus	MNHN ALG 2	Tethysuchia	189	2.27646	27.6	aquatic/marine	First-hand examination
Elosuchus cherifiensis	MNHN.R MRS 340–25* (lectotype)	Tethysuchia	190	2.27875	15.2	semi-aquatic/freshwater	First-hand examination
Eogavialis africanus	SMNS 11785	Crocodylia	179	2.25285	24.9	aquatic/marine	First-hand examination
Eoneustes bathonicus	LOST specimen	Thalattosuchia	162.2	2.21005	40.6	aquatic/marine	Mercier (1933)
Eosuchus lerichei	IRSNB R 48	Crocodylia	121.9	2.086	44.8	aquatic/marine	Delfino et al. (2005)
Eosuchus minor	USNM V 299730	Crocodylia	132	2.12057	39.2	aquatic/marine	First-hand examination
Eutretauranosuchus delfsi	BYU 17628	non-crocodylian neosuchian	92.6	1.96661	33.4	semi-aquatic/freshwater	Smith et al. (2010)
Fruitachampsa callisoni	LACM 120455a	non-mesoeucrocodylian crocodylomorph	27	1.43136	35.1	terrestrial	Clark (2011)
Gasparinisuchus peirosauroides	MOZ 1750 PV*	Notosuchia	135.8	2.1329	-42.9	terrestrial	Martinelli et al. (2012)
Gavialis bengawanicus	CD 9 + 1617a	Crocodylia	161.4	2.2079	-7.4	semi-aquatic/freshwater	Delfino & Vos (2010)
Gavialis gangeticus	MNHN.AC unnumbered	Crocodylia	135.7	2.13258	NA	semi-aquatic/freshwater	First-hand examination
Gavialis gangeticus	NHMUK 1935-6-4-1	Crocodylia	135.8	2.1329	NA	semi-aquatic/freshwater	Photographs from other researchers
Geosaurus grandis	BSPG AS-VI-1*	Thalattosuchia	214.5	2.33143	40	aquatic/marine	Young & Andrade (2009)
Globidentosuchus brachyrostris	AMU-CURS-222	Crocodylia	133.2	2.1245	11	semi-aquatic/freshwater	Scheyer et al. (2013)
Gobiosuchus kielanae	Zpal MgR-II/69	non-mesoeucrocodylian crocodylomorph	39.6	1.5977	41.8	terrestrial	Osmólska et al. (1997)
Goniopholis baryglyphaeus	IPFUB Gui Croc 1*	non-crocodylian neosuchian	87.2	1.94052	33.7	semi-aquatic/freshwater	Schwarz (2002)
Goniopholis kiplingi	DORCM 12154*	non-crocodylian neosuchian	149.7	2.17522	41.5	semi-aquatic/freshwater	Andrade et al. (2011)
Goniopholis simus	NHMUK R 41098*	non-crocodylian neosuchian	170	2.23045	41.5	semi-aquatic/freshwater	First-hand examination
Gracilineustes leedsi	NHMUK R3540*	Thalattosuchia	202.8	2.30707	42.7	aquatic/marine	Andrews (1913); Young et al. (2011)
Gryposuchus colombianus	UCMP 41136*	Crocodylia	159.4	2.20249	3.2	semi-aquatic/freshwater	Photographs from other researchers
Gryposuchus pachakamue	MUSM 1681	Crocodylia	129.5	2.11227	-4.6	semi-aquatic/freshwater	Salas-Gismondi et al. (2006)
Guarinisuchus munizi	DG-CTG-UFPE 5723*	Tethysuchia	167.9	2.22505	-11.8	aquatic/marine	Barbosa et al. (2008)
Hamadasuchus rebouli	ROM 52620	Notosuchia	98.9	1.9952	17.4	terrestrial	Photographs from other researchers
Hemiprotosuchus leali	BSPG 1975 I 21	non-mesoeucrocodylian crocodylomorph	40	1.60206	-39	terrestrial	First-hand examination
Hemiprotosuchus leali	PVL 3829*	non-mesoeucrocodylian crocodylomorph	34	1.53148	-39	terrestrial	First-hand examination
Hesperosuchus agilis	CM 29894	non-mesoeucrocodylian crocodylomorph	34.7	1.54033	14.8	terrestrial	Clark et al. (2001)
Hsisosuchus chungkingensis	cast of CNM V 1090 at IVPP	non-mesoeucrocodylian crocodylomorph	57.3	1.75815	28.5	semi-aquatic/freshwater	First-hand examination
Hsisosuchus chungkingensis	cast of IVPP V703 (holotype)*	non-mesoeucrocodylian crocodylomorph	82	1.91381	28.5	semi-aquatic/freshwater	First-hand examination
Hsisosuchus dashanpuensis	ZDM 3405	non-mesoeucrocodylian crocodylomorph	106.2	2.02612	29.6	semi-aquatic/freshwater	Gao (2001)
Hylaeochampsa vectiana	NHMUK R177*	non-crocodylian neosuchian	79.7	1.90146	40.8	semi-aquatic/freshwater	First-hand examination
Hyposaurus rogersii	NJSM 10416	Tethysuchia	102.2	2.00945	40.1	aquatic/marine	Denton et al (1997)
Iharkutosuchus makadii	MTM 2006.52.1*	non-crocodylian neosuchian	64	1.80618	31	semi-aquatic/freshwater	First-hand examination
Iharkutosuchus makadii	MTM 2006.53.1	non-crocodylian neosuchian	68	1.83251	31	semi-aquatic/freshwater	First-hand examination
Ikanogavialis gameroi	MCNC unnumbered	Crocodylia	126.6	2.10243	11	aquatic/marine	Photographs from other researchers
Isisfordia duncani	QM F36211*	non-crocodylian neosuchian	60.4	1.78104	-54.4	semi-aquatic/freshwater	Salisbury et al. (2006)
Junggarsuchus sloani	IVPP V14010*	non-mesoeucrocodylian crocodylomorph	61.7	1.79029	47.7	terrestrial	First-hand examination
Kambara implexidens	QM F29662*	Crocodylia	119.3	2.07664	-47	semi-aquatic/freshwater	Salisbury & Willis (1996)
Kaprosuchus saharicus	MNN IGU12*	Notosuchia	121	2.08279	2.8	terrestrial	First-hand examination
Knoetschkesuchus guimarotae	IPFUB Gui Croc 7309	non-crocodylian neosuchian	39.3	1.59439	33.7	semi-aquatic/freshwater	Schwarz & Salisbury (2005); Tennant et al. (2016)
Knoetschkesuchus langenbergensis	DFMMh/FV 200*	non-crocodylian neosuchian	19.6	1.29226	43.1	semi-aquatic/freshwater	Schwarz et al. (2017)
Leidyosuchus canadensis	AMNH 5352*	Crocodylia	103.3	2.0141	58.1	semi-aquatic/freshwater	Photographs from other researchers
Libycosuchus brevirostris	BSPG 1912 VIII 574a,b*	Notosuchia	84	1.92428	8.1	terrestrial	First-hand examination
Litargosuchus leptorhynchus	BP/1/5237	non-mesoeucrocodylian crocodylomorph	33.4	1.52375	-44.6	terrestrial	Irmis et al. (2013); Clark & Sues (2002)
Lomasuchus palpebrosus	MOZ 4084 PV*	Notosuchia	112	2.04922	-44.3	semi-aquatic/freshwater	Gasparini et al. (1991)
Lorosuchus nodosus	PVL 6219*	Notosuchia	85	1.92942	-29.4	semi-aquatic/freshwater	First-hand examination
Machimosaurus hugii	SMNS 91415	Thalattosuchia	388	2.58883	39.5	aquatic/marine	Young et al. (2014)
Machimosaurus mosae	BHN2R 1100	Thalattosuchia	403	2.60531	40.1	aquatic/marine	Young et al. (2014)
Mahajangasuchus insignis	FMNH 2721 (cast of UA 8654)	Notosuchia	164	2.21484	-30.1	terrestrial	First-hand examination
Malawisuchus mwakasyungutiensis	Mal-45*	Notosuchia	36.3	1.55991	-31.9	terrestrial	Gomani (1997)
Malawisuchus mwakasyungutiensis	Mal-49	Notosuchia	37.8	1.57749	-31.9	terrestrial	Gomani (1997)
Mariliasuchus amarali	UFRJ-106R	Notosuchia	67.7	1.83059	-26.6	terrestrial	Photographs from other researchers
Mecistops cataphractus	NHMUK 1862-6-30-8	Crocodylia	143.8	2.15776	NA	semi-aquatic/freshwater	Photographs from other researchers
Mecistops cataphractus	AMNH R-29300	Crocodylia	137.9	2.13956	NA	semi-aquatic/freshwater	Photographs from other researchers
Melanosuchus fisheri	MCNC 243*	Crocodylia	116	2.06446	11	semi-aquatic/freshwater	Medina (1976)
Melanosuchus niger	NHMUK 45-8-25-125	Crocodylia	216.2	2.33486	NA	semi-aquatic/freshwater	Photographs from other researchers
Melanosuchus niger	AMNH R-58130	Crocodylia	310.9	2.49262	NA	semi-aquatic/freshwater	Photographs from other researchers
metriorhynchus brachyrhynchus	NHMUK R3804*	Thalattosuchia	255.9	2.40807	42.7	aquatic/marine	First-hand examination
metriorhynchus casamiquelai	MGHF 1-08573*	Thalattosuchia	217.7	2.33786	-20.3	aquatic/marine	Gasparini et al. (2000)
Metriorhynchus geoffroyii	OUMNH J.29823	Thalattosuchia	284.1	2.45347	42.5	aquatic/marine	Young et al. (2011)
Metriorhynchus superciliosus	MNHN.F 1908-6	Thalattosuchia	208	2.31806	42.7	aquatic/marine	First-hand examination
Metriorhynchus superciliosus	MNHN.F 8903 RJN 256	Thalattosuchia	165	2.21748	40.1	aquatic/marine	First-hand examination
Montealtosuchus arrudacamposi	MPMA 16-0007-04*	Notosuchia	73	1.86332	-27.3	terrestrial	First-hand examination
Mourasuchus amazonensis	DGM 526-R*	Crocodylia	200.2	2.30146	-10.4	semi-aquatic/freshwater	Price (1964); Photographs from other researchers
Nannosuchus gracilidens	NHMUK 48217*	non-crocodylian neosuchian	60.6	1.78247	41.4	semi-aquatic/freshwater	First-hand examination
Navajosuchus mooki	AMNH 5186	Crocodylia	98	1.99123	42.8	semi-aquatic/freshwater	First-hand examination
Notosuchus terrestris	BSPG 1995 I 1	Notosuchia	92	1.96379	-43.7	terrestrial	First-hand examination
Notosuchus terrestris	MACN-PV RN 1037	Notosuchia	94	1.97313	-43.7	terrestrial	First-hand examination
Orthogenysuchus olseni	AMNH 5178*	Crocodylia	124.8	2.09621	48.8	semi-aquatic/freshwater	Mook (1924)
Orthosuchus stormbergi	SAM-PK-K409*	non-mesoeucrocodylian crocodylomorph	54.3	1.7348	-44.1	terrestrial	Nash (1968)
Osteolaemus tetraspis	AMNH R-160900	Crocodylia	131.9	2.12024	NA	semi-aquatic/freshwater	Photographs from other researchers
Pakasuchus kapilimai	RRBP 08631*	Notosuchia	43	1.63347	-30.6	terrestrial	O'Connor et al. (2010)
Paleosuchus palpebrosus	AMNH R-93812	Crocodylia	106.1	2.02572	NA	semi-aquatic/freshwater	Photographs from other researchers
Paleosuchus trigonatus	AMNH R-58136	Crocodylia	118.4	2.07335	NA	semi-aquatic/freshwater	Photographs from other researchers
Paralligator gradilifrons	PIN 3140-502	non-crocodylian neosuchian	87.1	1.94002	45.2	semi-aquatic/freshwater	Turner (2015)
Paralligator major	PIN 3726/501*	non-crocodylian neosuchian	204.3	2.31027	45.7	semi-aquatic/freshwater	Turner (2015)
Peipehsuchus teleorhinus	IVPP V10098	Thalattosuchia	159.8	2.20358	28.4	aquatic/marine	First-hand examination
Pelagosaurus typus	NHMUK 32599	Thalattosuchia	77.9	1.89154	37.1	aquatic/marine	Pierce & Benton (2006)
Pelagosaurus typus	BRLSI M 1413	Thalattosuchia	53	1.72428	38.3	aquatic/marine	Pierce & Benton (2006)
Pelagosaurus typus	BRLSI M 3578	Thalattosuchia	35	1.54407	38.3	aquatic/marine	Pierce & Benton (2006)
Pelagosaurus typus	SMNS 52033	Thalattosuchia	78.4	1.89432	37.8	aquatic/marine	First-hand examination
Pholidosaurus purbeckensis	CHV03.100	Tethysuchia	129.7	2.11294	36.7	semi-aquatic/freshwater	Martin et al. (2016b)
Pietraroiasuchus ormezzanoi	Specimen PC-2	non-crocodylian neosuchian	33	1.51851	23.5	semi-aquatic/freshwater	Buscalioni et al. (2011)
Piscogavialis jugaliperforatus	SMNK PAL 1282*	Crocodylia	213	2.32838	-15.8	aquatic/marine	First-hand examination
Pissarrachampsa sera	LPRP/USP 0019*	Notosuchia	137	2.13672	24.2	terrestrial	First-hand examination
Planocrania datangensis	IVPP V5016*	Crocodylia	80.9	1.90795	26.3	semi-aquatic/freshwater	First-hand examination
Planocrania hengdongensis	IVPP V6074*	Crocodylia	59.29	1.77298	27.4	semi-aquatic/freshwater	First-hand examination
Platysuchus multiscrobiculatus	SMNS 9930*	Thalattosuchia	106	2.02531	37.8	aquatic/marine	First-hand examination
Prodiplocynodon langi	AMNH 108*	Crocodylia	154	2.18752	50.5	semi-aquatic/freshwater	Mook (1941)
Protosuchus haughtoni	BP/1/4770	non-mesoeucrocodylian crocodylomorph	39.8	1.59988	-48.7	terrestrial	Gow (2000)
Protosuchus richardsoni	UCMP 130860	non-mesoeucrocodylian crocodylomorph	63	1.79934	15.8	terrestrial	First-hand examination
Protosuchus richardsoni	AMNH 3024*	non-mesoeucrocodylian crocodylomorph	48	1.68124	16	terrestrial	First-hand examination
Pseudhesperosuchus jachaleri	PVL 3830*	non-mesoeucrocodylian crocodylomorph	63	1.79934	-39	terrestrial	First-hand examination
Purranisaurus potens	MJCM PV 2060*	Thalattosuchia	192.5	2.28443	-34.3	aquatic/marine	Herrera et al. (2015)
Purussaurus brasiliensis	UFAC 1403	Crocodylia	387.8	2.58861	10.4	semi-aquatic/freshwater	Aureliano et al. (2015); Photographs from other researchers
Purussaurus mirandae	UNEFM-CIAAP-1369*	Crocodylia	340	2.53148	10.9	semi-aquatic/freshwater	Aguilera et al. (2006)
Purussaurus neivensis	UCMP 39704	Crocodylia	260	2.41497	2.6	semi-aquatic/freshwater	First-hand examination
Rhabdognathus keiniensis	MNHN TGE 4031*	Tethysuchia	175.7	2.24477	8.8	aquatic/marine	Jouve (2007)
Rhacheosaurus gracilis	NHMUK PV R3948	Thalattosuchia	121.5	2.08458	40	aquatic/marine	Parrilla-Bel et al. (2013)
Rugosuchus nonganensis	IGV 33*	non-crocodylian neosuchian	79	1.89763	48.7	semi-aquatic/freshwater	Wu et al. (2001)
Sarcosuchus imperator	MNHN.F 1973-9 GDF 662	Tethysuchia	390	2.59106	4	semi-aquatic/freshwater	First-hand examination
Sebecus icaeorhinus	Reconstruction based on AMNH 3160*	Notosuchia	126.6	2.10243	-47.8	terrestrial	Molnar (2010)
Shamosuchus djadochtaensis	AMNH 6412*	non-crocodylian neosuchian	62	1.79239	41.7	semi-aquatic/freshwater	First-hand examination
Shamosuchus djadochtaensis	IGM 100/1195	non-crocodylian neosuchian	58	1.76343	40.9	semi-aquatic/freshwater	First-hand examination
Shantungosuchus brachycephalus	IVPP V4020*	non-mesoeucrocodylian crocodylomorph	30	1.47712	41.1	semi-aquatic/freshwater	First-hand examination
Sichuanosuchus shuhanensis	IVPP V10594*	non-mesoeucrocodylian crocodylomorph	37.3	1.57171	27.8	semi-aquatic/freshwater	First-hand examination
Simosuchus clarki	cast of UA 8679* at UCRC	Notosuchia	63	1.79934	30.1	terrestrial	First-hand examination
Siquisiquesuchus venezuelensis	MBLUZ-P-5050*	Crocodylia	191.1	2.28126	9.7	aquatic/marine	Brochu & Rincón (2004)
Sokotosuchus ianwilsoni	UI-NHM P1*	Tethysuchia	214.9	2.33224	3.6	aquatic/marine	Buffetaut (1979)
Sphagesaurus huenei	MACN-PV 19037	Notosuchia	97	1.98677	-23.6	terrestrial	First-hand examination
Sphenosuchus acutus	SAM 3014*	non-mesoeucrocodylian crocodylomorph	70.4	1.84757	-44.5	terrestrial	Walker (1990)
Stangerochampsa mccabei	RTMP.86.61.1*	Crocodylia	95.7	1.98091	59.3	semi-aquatic/freshwater	Wu et al. (1996)
Steneosaurus bollensis	CAMSM J 47097	Thalattosuchia	207	2.31597	42.4	aquatic/marine	First-hand examination
Steneosaurus bollensis	OUMNH JZ.176	Thalattosuchia	183	2.26245	37.8	aquatic/marine	First-hand examination
Steneosaurus bollensis	SMNS 10000 (6.48)	Thalattosuchia	183	2.26245	37.8	aquatic/marine	First-hand examination
Steneosaurus bollensis	SMNS 51563	Thalattosuchia	154	2.18752	37.8	aquatic/marine	First-hand examination
Steneosaurus bollensis	SMNS 54063	Thalattosuchia	218	2.33846	37.8	aquatic/marine	First-hand examination
Steneosaurus heberti	MNHN.F 1890-13	Thalattosuchia	360	2.5563	39.5	aquatic/marine	First-hand examination
Steneosaurus leedsi	NHMUK R 3806	Thalattosuchia	265	2.42325	42.7	aquatic/marine	First-hand examination
Steneosaurus leedsi	CAMSM TN 3633	Thalattosuchia	230	2.36173	42.7	aquatic/marine	First-hand examination
Steneosaurus megistorhynchus	OUMNH J.29851	Thalattosuchia	273	2.43616	41.5	aquatic/marine	First-hand examination
Steneosaurus megistorhynchus	OUMNH J.01420	Thalattosuchia	253	2.40312	42.7	aquatic/marine	First-hand examination
Steneosaurus megistorhynchus	OUMNH J.29850	Thalattosuchia	279	2.4456	41.5	aquatic/marine	First-hand examination
Stolokrosuchus lapparenti	MNN GDF 600*	Notosuchia	90	1.95424	1.5	semi-aquatic/freshwater	First-hand examination
Stratiotosuchus maxhechti	DGM 1477-R*	Notosuchia	205.6	2.31302	-27.6	terrestrial	Photographs from other researchers
Susisuchus anatoceps	SMNK PAL 3804 *	non-crocodylian neosuchian	30	1.47712	-8.6	semi-aquatic/freshwater	First-hand examination
Teleidosaurus calvadosii	NHMUK PV R 2681 (cast)	Thalattosuchia	150	2.17609	38.6	aquatic/marine	First-hand examination
Teleosaurus cadomensis	MNHN.F AC 8746 RJN 464*	Thalattosuchia	73	1.86332	38.7	aquatic/marine	First-hand examination
Terrestrisuchus gracilis	NHMUK R7557	non-mesoeucrocodylian crocodylomorph	34.1	1.53275	35.8	terrestrial	Crush (1984)
Thecacampsa americana	AMNH 5663	Crocodylia	200.8	2.30276	28	aquatic/marine	Mook (1921b)
Thecachampsa carolinensis	ChM PV 4279*	Crocodylia	206	2.31387	33	aquatic/marine	Erickson & Sawyer (1996)
thoracosaurus macrorhynchus	MNHN.F 1897-15*	Crocodylia	102	2.0086	43.4	aquatic/marine	First-hand examination
Tomistoma cairense	SMNS 10575*	Crocodylia	97	1.98677	22.5	semi-aquatic/freshwater	First-hand examination
Tomistoma petrolica	IVPP V5015	Crocodylia	122	2.08636	22.6	semi-aquatic/freshwater	First-hand examination
Tomistoma schlegelii	NHMUK 1860-11-6-8	Crocodylia	152.1	2.18213	NA	semi-aquatic/freshwater	Photographs from other researchers
Torvoneustes carpenteri	BRSMG Ce17365*	Thalattosuchia	188.4	2.27508	41.9	aquatic/marine	Wilkinson et al. (2008)
Torvoneustes coryphaeus	MJML K1863	Thalattosuchia	282.6	2.45117	42	aquatic/marine	Young et al. (2013)
Toyotamaphimeia machikanensis	MOUF00001*	Crocodylia	238.6	2.37767	34.8	semi-aquatic/freshwater	Kobayashi et al. (2006)
Tsoabichi greenriverensis	SMNK PAL 2333 cast	Crocodylia	24	1.38021	48	semi-aquatic/freshwater	First-hand examination
Tsoabichi greenriverensis	SMNK PAL 2334 cast	Crocodylia	32	1.50515	48	semi-aquatic/freshwater	First-hand examination
Tyrannoneustes lythrodectikos	PETMG:R176	Thalattosuchia	315.5	2.499	42.7	aquatic/marine	Foffa & Young (2014)
Uberabasuchus terrificus	CPP 0630*	Notosuchia	87	1.93952	-23.3	terrestrial	First-hand examination
Vectisuchus leptognathus	SMNS 50984*	Tethysuchia	67.5	1.8293	40.8	semi-aquatic/freshwater	First-hand examination
Voay robustus	NHMUK R 36685	Crocodylia	182	2.26007	-19.9	semi-aquatic/freshwater	First-hand examination
Wannaganosuchus brachymans	SMM P76.28.247*	Crocodylia	69.1	1.83948	52	semi-aquatic/freshwater	Erickson (1982)
Yacarerani boliviensis	MNK-PAL 5063*	Notosuchia	52.1	1.71684	-23.4	terrestrial	Novas et al. (2009); Photographs from other researchers

## Sheet: References
Aguilera, O. A., Riff, D., & Bocquentin-Villanueva, J. (2006). A NEW GIANT Purussaurus (C ROCODYLIFORMES, A LLIGATORIDAE) FROM THE U PPER M IOCENE U RUMACO F ORMATION, V ENEZUELA. Journal of Systematic Palaeontology, 4(3), 221-232.
Andrade, M. B., Edmonds, R., Benton, M. J., & Schouten, R. (2011). A new Berriasian species of Goniopholis (Mesoeucrocodylia, Neosuchia) from England, and a review of the genus. Zoological Journal of the Linnean Society, 163(s1), S66-S108.
Andrews, C. W. (1913). A descriptive catalogue of the marine reptiles of the Oxford Clay: Part 2. London: British Museum (Natural History), 206.
Aureliano, T., Ghilardi, A. M., Guilherme, E., Souza-Filho, J. P., Cavalcanti, M., & Riff, D. (2015). Morphometry, bite-force, and paleobiology of the late Miocene Caiman Purussaurus brasiliensis. PloS one, 10(2), e0117944.
Barbosa, J. A., Kellner, A. W. A., & Viana, M. S. S. (2008). New dyrosaurid crocodylomorph and evidences for faunal turnover at the K–P transition in Brazil. Proceedings of the Royal Society of London B: Biological Sciences, 275(1641), 1385-1391.
Brochu, C. A. (1997). A review of “Leidyosuchus”(Crocodyliformes, Eusuchia) from the Cretaceous through Eocene of North America. Journal of Vertebrate Paleontology, 17(4), 679-697.
Brochu, C. A. (2012). Phylogenetic relationships of Palaeogene ziphodont eusuchians and the status of Pristichampsus Gervais, 1853. Earth and Environmental Science Transactions of the Royal Society of Edinburgh, 103(3-4), 521-550.
Brochu & Rincón (2004). A gavialoid crocodylian from the Lower Miocene of Venezuela. Special Papers in Palaeontology, Fossils of the Miocene Castillo Formation, Venezuela: Contributions in Neotropical Palaeontology, 71(71), 61-79.
Buffetaut, E. (1979). Sokotosuchus ianwilsoni and the evolution of the dyrosaurid crocodilians.
Buscalioni, A. D., Piras, P., Vullo, R., Signore, M., & Barbera, C. (2011). Early eusuchia crocodylomorpha from the vertebrate-rich Plattenkalk of Pietraroia (Lower Albian, southern Apennines, Italy). Zoological Journal of the Linnean Society, 163(suppl_1), S199-S227.
Clark, J. M. (2011). A new shartegosuchid crocodyliform from the Upper Jurassic Morrison Formation of western Colorado. Zoological Journal of the Linnean Society, 163(s1), S152-S172.
Clark, J. M., & Sues, H. D. (2002). Two new basal crocodylomorph archosaurs from the Lower Jurassic and the monophyly of the Sphenosuchia. Zoological Journal of the Linnean Society, 136(1), 77-95.
Clark, J. M., Sues, H. D., & Berman, D. S. (2001). A new specimen of Hesperosuchus agilis from the Upper Triassic of New Mexico and the interrelationships of basal crocodylomorph archosaurs. Journal of Vertebrate Paleontology, 20(4), 683-704.
Crush, P. J. (1984). A late Upper Triassic sphenosuchid crocodilian from Wales. Palaeontology, 27(1), 131-157.
Delfino, M., Piras, P., & Smith, T. (2005). Anatomy and phylogeny of the gavialoid crocodylian Eosuchus lerichei from the Paleocene of Europe. Acta Palaeontologica Polonica, 50(3).
Delfino, M., Martin, J. E., & Buffetaut, E. (2008a). A new species of Acynodon (Crocodylia) from the upper cretaceous (Santonian–Campanian) of Villaggio del Pescatore, Italy. Palaeontology, 51(5), 1091-1106.
Delfino, M., Codrea, V., Folie, A., Dica, P., Godefroit, P., & Smith, T. (2008b). A complete skull of Allodaposuchus precedens Nopcsa, 1928 (Eusuchia) and a reassessment of the morphology of the taxon based on the Romanian remains. Journal of Vertebrate Paleontology, 28(1), 111-122.
Delfino, M., & Vos, J. D. (2010). A revision of the Dubois crocodylians, Gavialis bengawanicus and Crocodylus ossifragus, from the Pleistocene Homo erectus beds of Java. Journal of Vertebrate Paleontology, 30(2), 427-441.
Denton, R. K., Dobie, J. L., & Parris, D. C. (1997). The marine crocodilian Hyposaurus in North America. In Ancient marine reptiles (pp. 375-397).
Erickson, B. R. (1982). Wannaganosuchus, a new alligator from the Paleocene of North America. Journal of Paleontology, 492-506.
Erickson, B. R., & Sawyer, G. T. (1996). The estuarine crocodile Gavialosuchus carolinensis n. sp.(Crocodylia: Eusuchia) from the late Oligocene of South Carolina, North America (Vol. 3). Science Museum of Minnesota.
Foffa, D., & Young, M. T. (2014). The cranial osteology of Tyrannoneustes lythrodectikos (Crocodylomorpha: Metriorhynchidae) from the Middle Jurassic of Europe. PeerJ, 2, e608.
Frey, E., Buchy, M. C., Stinnesbeck, W., & López-Oliva, J. G. (2002). Geosaurus vignaudi n. sp.(Crocodyliformes: Thalattosuchia), first evidence of metriorhynchid crocodilians in the Late Jurassic (Tithonian) of central-east Mexico (State of Puebla). Canadian Journal of Earth Sciences, 39(10), 1467-1483.
Gao, Y. (2001). A new species of Hsisosuchus (Mesoeucrocodylia) from Dashanpu, Zigong Municipality, Sichuan Province.
Gasparini, Z., Chiappe, L. M., & Fernandez, M. (1991). A new Senonian peirosaurid (Crocodylomorpha) from Argentina and a synopsis of the South American Cretaceous crocodilians. Journal of Vertebrate Paleontology, 11(3), 316-333.
Gasparini, Z., Vignaud, P., & Chong, G. (2000). The Jurassic Thalattosuchia (Crocodyliformes) of Chile; a paleobiogeographic approach. Bulletin de la Société géologique de France, 171(6), 657-664.
Gomani, E. M. (1997). A crocodyliform from the Early Cretaceous dinosaur beds, northern Malawi. Journal of Vertebrate Paleontology, 17(2), 280-294.
Gow, C. E. (2000). The skull of Protosuchus haughtoni, an Early Jurassic crocodyliform from southern Africa. Journal of Vertebrate Paleontology, 20(1), 49-56.
Hastings, A. K., Bloch, J. I., Cadena, E. A., & Jaramillo, C. A. (2010). A new small short-snouted dyrosaurid (Crocodylomorpha, Mesoeucrocodylia) from the Paleocene of Northeastern Colombia. Journal of Vertebrate Paleontology, 30(1), 139-162.
Herrera, Y., Gasparini, Z., & Fernández, M. S. (2015). Purranisaurus potens Rusconi, an enigmatic metriorhynchid from the Late Jurassic–Early Cretaceous of the Neuquén Basin. Journal of Vertebrate Paleontology, 35(2), e904790.
Herrera, Y., Gasparini, Z., & Fernandez, M. S. (2013). A new Patagonian species of Cricosaurus (Crocodyliformes, Thalattosuchia): first evidence of Cricosaurus in Middle–Upper Tithonian lithographic limestone from Gondwana. Palaeontology, 56(3), 663-678.
Irmis, R. B., Nesbitt, S. J., & Sues, H. D. (2013). Early Crocodylomorpha. Geological Society, London, Special Publications, 379(1), 275-302.
Jouve, S., Iarochene, M., Bouya, B., & Amaghzaz, M. (2006). A new species of Dyrosaurus (Crocodylomorpha, Dyrosauridae) from the early Eocene of Morocco: phylogenetic implications. Zoological Journal of the Linnean Society, 148(4), 603-656.
Jouve, S. (2007). Taxonomic revision of the dyrosaurid assemblage (Crocodyliformes: Mesoeucrocodylia) from the Paleocene of the Iullemmeden Basin, West Africa. Journal of Paleontology, 81(1), 163-175.
Jouve, S., Bouya, B., & Amaghzaz, M. (2008). A long‐snouted dyrosaurid (Crocodyliformes, Mesoeucrocodylia) from the Paleocene of Morocco: phylogenetic and palaeobiogeographic implications. Palaeontology, 51(2), 281-294.
Jouve, S., Iarochene, M., Bouya, B., & Amaghzaz, M. (2005). A new dyrosaurid crocodyliform from the Paleocene of Morocco and a phylogenetic analysis of Dyrosauridae. Acta Palaeontologica Polonica, 50(3).
Kobayashi, Y., Tomida, Y., Kamei, T., & Eguchi, T. (2006). Anatomy of a Japanese tomistomine crocodylian, Toyotamaphimeia machikanensis (Kamei et Matsumoto, 1965), from the middle Pleistocene of Osaka Prefecture: the reassessment of its phylogenetic status within Crocodylia. National Science Museum Monographs, 35, i-121.
Martin, J. E. (2007). New material of the Late Cretaceous globidontan Acynodon iberoccitanus (Crocodylia) from southern France. Journal of Vertebrate Paleontology, 27(2), 362-372.
Martin, J. E., Lauprasert, K., Buffetaut, E., Liard, R., & Suteethorn, V. (2014). A large pholidosaurid in the Phu Kradung Formation of north‐eastern Thailand. Palaeontology, 57(4), 757-769.
Martin, J. E., Delfino, M., & Smith, T. (2016a). Osteology and affinities of Dollo's goniopholidid (Mesoeucrocodylia) from the Early Cretaceous of Bernissart, Belgium. Journal of Vertebrate Paleontology, 36(6), e1222534.
Martin, J. E., Raslan-Loubatié, J., & Mazin, J. M. (2016b). Cranial anatomy of Pholidosaurus purbeckensis from the Lower Cretaceous of France and its bearing on pholidosaurid affinities. Cretaceous Research, 66, 43-59.
Martinelli, A. G., Sertich, J. J., Garrido, A. C., & Praderio, Á. M. (2012). A new peirosaurid from the Upper Cretaceous of Argentina: Implications for specimens referred to Peirosaurus torminni Price (Crocodyliformes: Peirosauridae). Cretaceous Research, 37, 191-200.
Medina, C. J. (1976). Crocodilians from the Late Tertiary of northwestern Venezuela: Melanosuchus fisheri sp. nov. Museum of Comparative Zoology.
Mercier, J. (1933). Contribution a l'etude des metriorhynchides Crocodiliens. Masson.
Molnar, R. (2010). A new reconstruction of the skull of Sebecus icaeorhinus (Crocodyliformes: Sebecosuchia) from the Eocene of Argentina. Brazilian Geographical Journal: Geosciences and Humanities Research Medium, 1(2).
Mook, C. C. (1921a). The skull of Crocodilus acer Cope. order of the Trustees, American Museum of Natural History.
Mook, C. C. (1921b). Skull characters and affinities of the extinct Florida gavial Gavialosuchus americana (Sellards). American Museum of Natural History.
Mook, C. C. (1923). A new species of Alligator from the Snake Creek beds. By order of the Trustees of The American Museum of Natural History.
Mook, C. C. (1924). A new crocodilian from the Wasatch Beds. American Museum of Natural History.
Mook, C. C. (1941). A new crocodilian from the Lance Formation. American Museum of Natural History.
Mook, C. C. (1942). Skull characters of Amphicotylus lucasii Cope. American Museum novitates; no. 1165.
Mook, C. C. (1946). A new Pliocene alligator from Nebraska. American Museum of Natural History.
Narváez, I., Brochu, C. A., Escaso, F., Pérez-García, A., & Ortega, F. (2016). New Spanish Late Cretaceous eusuchian reveals the synchronic and sympatric presence of two allodaposuchids. Cretaceous Research, 65, 112-125.
Nash, D. (1968). A crocodile from the Upper Triassic of Lesotho. Journal of Zoology, 156(2), 163-179.
Norell, M. A., & Clark, J. M. (1990). A reanalysis of Bernissartia fagesii, with comments on its phylogenetic position and its bearing on the origin and diagnosis of the Eusuchia. Bulletin-Institut royal des sciences naturelles de Belgique. Sciences de la terre, 60, 115-128.
Novas, F. E., Pais, D. F., Pol, D., Carvalho, I. D. S., Scanferla, A., Mones, A., & Riglos, M. S. (2009). Bizarre notosuchian crocodyliform with associated eggs from the Upper Cretaceous of Bolivia. Journal of Vertebrate Paleontology, 29(4), 1316-1320.
O’Connor, P. M., Sertich, J. J., Stevens, N. J., Roberts, E. M., Gottfried, M. D., Hieronymus, T. L., ... & Temba, J. (2010). The evolution of mammal-like crocodyliforms in the Cretaceous Period of Gondwana. Nature, 466(7307), 748-751.
Osmólska, H., Hua, S., & Buffetaut, E. (1997). Gobiosuchus kielanae [Protosuchia] from the Late Cretaceous of Mongolia: anatomy and relationships. Acta Palaeontologica Polonica, 42(2), 257-289.
Parrilla-Bel, J., Young, M. T., Moreno-Azanza, M., & Canudo, J. I. (2013). The first metriorhynchid crocodylomorph from the Middle Jurassic of Spain, with implications for evolution of the subclade Rhacheosaurini. PLoS One, 8(1), e54275.
Pierce, S. E., & Benton, M. J. (2006). Pelagosaurus typus Bronn, 1841 (Mesoeucrocodylia: Thalattosuchia) from the Upper Lias (Toarcian, Lower Jurassic) of Somerset, England. Journal of Vertebrate Paleontology, 26(3), 621-635.
Pol, D., & Gasparini, Z. (2009). Skull anatomy of Dakosaurus andiniensis (Thalattosuchia: Crocodylomorpha) and the phylogenetic position of Thalattosuchia. Journal of Systematic Palaeontology, 7(2), 163-197.
Price, L. I. (1964). Sobre o cranio de um grande crocodilideo extinto do Alto Rio Jurua, Estado do Acre. Anais da Academia Brasileira de Ciências, 36(1), 59-66.
Puértolas-Pascual, E., Canudo, J. I., & Cruzado-Caballero, P. (2011). A new crocodylian from the Late Maastrichtian of Spain: implications for the initial radiation of crocodyloids. PLoS One, 6(6), e20011.
Puértolas-Pascual, E., Canudo, J. I., & Moreno-Azanza, M. (2013). The eusuchian crocodylomorph Allodaposuchus subjuniperus sp. nov., a new species from the latest Cretaceous (upper Maastrichtian) of Spain. Historical Biology, 26(1), 91-109.
Salas-Gismondi, R., Flynn, J. J., Baby, P., Tejada-Lara, J. V., Claude, J., & Antoine, P. O. (2016). A New 13 Million Year Old Gavialoid Crocodylian from Proto-Amazonian Mega-Wetlands Reveals Parallel Evolutionary Trends in Skull Shape Linked to Longirostry. PloS one, 11(4), e0152453.
Salisbury, S. W., & Willis, P. M. A. (1996). A new crocodylian from the Early Eocene of south-eastern Queensland and a preliminary investigation of the phylogenetic relationships of crocodyloids. Alcheringa, 20(3), 179-226.
Salisbury, S. W., Molnar, R. E., Frey, E., & Willis, P. M. (2006). The origin of modern crocodyliforms: new evidence from the Cretaceous of Australia. Proceedings of the Royal Society of London B: Biological Sciences, 273(1600), 2439-2448.
Scheyer, T. M., Aguilera, O. A., Delfino, M., Fortier, D. C., Carlini, A. A., Sánchez, R., ... & Sánchez-Villagra, M. R. (2013). Crocodylian diversity peak and extinction in the late Cenozoic of the northern Neotropics. Nature communications, 4, 1907.
Schwarz, D. (2002). A new species of Goniopholis from the Upper Jurassic of Portugal. Palaeontology, 45(1), 185-208.
Schwarz, D., & Salisbury, S. W. (2005). A new species of Theriosuchus (Atoposauridae, Crocodylomorpha) from the Late Jurassic (Kimmeridgian) of Guimarota, Portugal. Geobios, 38(6), 779-802.
Schwarz, D., Raddatz, M., & Wings, O. (2017). Knoetschkesuchus langenbergensis gen. nov. sp. nov., a new atoposaurid crocodyliform from the Upper Jurassic Langenberg Quarry (Lower Saxony, northwestern Germany), and its relationships to Theriosuchus. PloS one, 12(2), e0160617.
Smith, D. K., Allen, E. R., Sanders, R. K., & Stadtman, K. L. (2010). A new specimen of Eutretauranosuchus (Crocodyliformes; Goniopholididae) from Dry Mesa, Colorado. Journal of Vertebrate Paleontology, 30(5), 1466-1477.
Sues, H. D., Olsen, P. E., Carter, J. G., & Scott, D. M. (2003). A new crocodylomorph archosaur from the Upper Triassic of North Carolina. Journal of Vertebrate Paleontology, 23(2), 329-343.
Tennant, J. P., Mannion, P. D., & Upchurch, P. (2016). Evolutionary relationships and systematics of Atoposauridae (Crocodylomorpha: Neosuchia): implications for the rise of Eusuchia. Zoological Journal of the Linnean Society, 177(4), 854-936.
Turner, A. H. (2015). A review of Shamosuchus and Paralligator (Crocodyliformes, Neosuchia) from the Cretaceous of Asia. PloS one, 10(2), e0118116.
Tykoski, R. S., Rowe, T. B., Ketcham, R. A., & Colbert, M. W. (2002). Calsoyasuchus valliceps, a new crocodyliform from the Early Jurassic Kayenta Formation of Arizona. Journal of Vertebrate Paleontology, 22(3), 593-611.
Wilkinson, L. E., Young, M. T., & Benton, M. J. (2008). A new metriorhynchid crocodilian (Mesoeucrocodylia: Thalattosuchia) from the Kimmeridgian (Upper Jurassic) of Wiltshire, UK. Palaeontology, 51(6), 1307-1333.
Young, M. T., & de Andrade, M. B. (2009). What is Geosaurus? Redescription of Geosaurus giganteus (Thalattosuchia: Metriorhynchidae) from the Upper Jurassic of Bayern, Germany. Zoological Journal of the Linnean Society, 157(3), 551-585.
Young, M. T., Bell, M. A., De Andrade, M. B., & Brusatte, S. L. (2011). Body size estimation and evolution in metriorhynchid crocodylomorphs: implications for species diversification and niche partitioning. Zoological Journal of the Linnean Society, 163(4), 1199-1216.
Young, M. T., De Andrade, M. B., Etches, S., & Beatty, B. L. (2013). A new metriorhynchid crocodylomorph from the Lower Kimmeridge Clay Formation (Late Jurassic) of England, with implications for the evolution of dermatocranium ornamentation in Geosaurini. Zoological Journal of the Linnean Society, 169(4), 820-848.
Young, M. T., Hua, S., Steel, L., Foffa, D., Brusatte, S. L., Thüring, S., ... & De Andrade, M. B. (2014). Revision of the Late Jurassic teleosaurid genus Machimosaurus (Crocodylomorpha, Thalattosuchia). Royal Society open science, 1(2), 140222.
White, T. E. (1942). A new alligator from the Miocene of Florida. Copeia, 1942(1), 3-7.
Walker, A. D. (1990). A revision of Sphenosuchus acutus Haughton, a crocodylomorph reptile from the Elliot Formation (late Triassic or early Jurassic) of South Africa. Philosophical Transactions of the Royal Society of London B: Biological Sciences, 330(1256), 1-120.
Wu, X. C., Brinkman, D. B., & Russell, A. P. (1996). A new alligator from the Upper Cretaceaous of Canada and the relationship of early eusuchians. Palaeontology, 39, 351-376.
Wu, X. C., Cheng, Z. W., & Russell, A. P. (2001). Cranial anatomy of a new crocodyliform (Archosauria: Crocodylomorpha) from the Lower Cretaceous of Song-Liao Plain, northeastern China. Canadian Journal of Earth Sciences, 38(12), 1653-1663.

## Sheet: Collections
Collection abbreviation	Collection name
ACAP	Association Culturelle, Archéologique et Paléontologique de l’Ouest Biterrois, Cruzy, Hérault, France
AMNH	American Museum of Natural History, New York, United States of America
AMU-CURS	Colección de Paleontología de Vertebrados de la Alcaldía de Urumaco, Estado Falcón, Venezuela
BHN2R	Muséum d’Histoire Naturelle de Boulogne-sur-Mer, France
BP	Bernard Price Institute for Palaeontological Research, Johannesburg, South Africa
BRLSI	Bath Royal Literary and Scientific Institute, Bath, United Kingdom
BRSMG	Bristol City Museum and Art Gallery, Bristol, United Kingdom
BSPG	Bayerische Staatssammlung für Paläontologie und Geologie, Munich, Germany
BYU	Brigham Young University, Provo, Utah, United States of America
CAMSM	Sedgwick Museum, Cambridge, United Kingdom
CAS	Sirindhorn Museum, Kalasin Province, Sahatsakhan, Thailand
CD	‘Collectie Dubois,’ Naturalis, Nationaal Natuurhistorisch Museum, Leiden, Netherlands
ChM	Charleston Museum, Charleston, United States of America
CHV	Collection Cherves-de-Cognac, Musée d'Angoulême, Charente, France
CM	Carnegie Museum of Natural History, Pittsburgh, United States of America
CPP	Centro de Pesquisas Paleontológicas Llewellyn Ivor Price, Peirópolis, Brazil
DFMMh	Dinosaurier-Freilichtmuseum Münchehagen, Germany
DG-CTG-UFPE	Centro de Tecnologia e Geociências, Universidade Federal de Pernambuco, Recife, Brazil
DGM	Museu de Ciências da Terra, Departamento Nacional de Produção Mineral (DNPM), Rio de Janeiro, Brazil
DORCM	Dorset County Museum, Dorchester, England, United Kingdom
FMNH	Field Museum of Natural History, Chicago, United States of America
GM	Geiseltalmuseum, Martin Luther Universitat Halle, Germany
HLMD	Hessisches Landesmuseum Darmstadt, Darmstadt, Germany
HUE	Lo Hueco collection, Museo de las Ciencias de Castilla-La Mancha, Cuenca, Spain
IGM	Mongolian Institute of Geology, Ulaan Bataar, Mongolia
IGV	Geological Institute of the Chinese Academy of Geological Sciences, Beijing, China
IPFUB	Institut fur Palaontologie der Freien Universitat Berlin, Berlin, Germany
IRSNB	Institut Royal des Sciences Naturelles de Bruxelles, Belgium
IVPP	Institute of Vertebrate Paleontology and Paleoanthropology, Beijing, China
LACM	Los Angeles County Museum of Natural History, California, United States of America
LPRP/USP	Laboratório de Paleontologia de Ribeirão Preto, Ribeirão Preto, Brazil
MACN	Museo Argentino de Ciencias Naturales "Bernardino Rivadavia", Buenos Aires, Argentina
Mal	Malawi Department of Antiquities, Malawi)
MBLUZ	Museo de Biologia de la Universidad del Zulia, Maracaibo, Venezuela
MCNC	Museo de Ciencias Naturales de Caracas, Venezuela
MCSNT	Museo Civico di Storia Naturale di Trieste, Italy
MCZ	Museum of Comparative Zoology, Harvard University, Cambridge, United States of America
MGHF	Museo Geológico H. Fuenzalida, Universidad Católica del Norte, Antofagasta, Chile
MJCM	Museo de Ciencias Naturales y Antropol ogicas ‘Juan Cornelio Moyano’, Mendoza, Argentina
MJML	Museum of Jurassic Marine Life, Kimmeridge, Dorset, United Kingdom
MNHN	Museum National d’Histoire Naturelle, Paris, France
MNK	Museo Noel Kempff Mercado, Santa Cruz de la Sierra, Bolivia
MNN	Musée National du Niger, Niamey, Republic of Niger
MOU	Museum of Osaka University, Japan
MOZ	Museo Provincial de Ciencias Naturales “Profesor-Dr. Juan A. Olsacher”, Zapala, Neuquén, Argentina
MPMA	Museu de Paleontologia de Monte Alto, Monte Alto, Brazil
MPZ	Museo Paleontológico de la Universidad de Zaragoza, Spain
MPZ	Museo Paleontológico de la Universidad de Zaragoza, Aragón, Spain
MTM	Hungarian Natural History Museum, Budapest, Hungary
MUSM	Natural History Museum of National University of San Marcos, Lima, Peru
NHMUK	Natural History Museum, London, United Kingdom
NJSM	New Jersey State Museum, United States of America
NMC	Canadian Museum of Nature, Ottawa, Ontario, Canada
OCP	Office Chérifien des Phosphates, Khouribga, Morocco
OCP DEK-GE	Office Chérifien des Phosphates, Direction exploitation de Khouribga, Service Geologie−Exploitation, Khouribga, Morocco
OUMNH	Oxford University Museum of Natural History, Oxford, United Kingdom
PC	Museo di Paleontologia del Centro Museale dell'Università di Napoli Federico II University, Naples, Italy
PETMG	Peterborough Museum, Peterborough, United Kingdom
PIN	Paleontological Institute Moscow, Russia
PSMUBB	Paleontology-Stratigraphy Museum, University Babes-Bolyai, Cluj-Napoca, Romania
PVL	Museo de Ciencias Naturales, Fundación Miguel Lillo, San Miguel de Tucumán, Argentina
QM	Queensland Museum, Brisbane, Australia
ROM	Royal Ontario Museum, Toronto, Canada
RRBP	Rukwa Rift Basin Project (Tanzanian Antiquities Unit), Tanzania
RTMP	Royal Tyrrell Museum of Palaeontology, Drumheller, Alberta, Canada
SAM	Iziko South African Museum, Cape Town, South Africa
SMM	Science Museum of Minnesota, St. Paul, United States of America
SMNK	Staatliches Museum für Naturkunde, Karlsruhe, Germany
SMNS	Staatliches Museum für Naturkunde in Stuttgart, Stuttgart, Germany
TMM	Texas Memorial Museum, The University of Texas, Austin, United States of America
UANL	Universidad Autonoma de Nuevo León, Facultad de Ciencias de la Tierra, Linares (FCT), Mexico
UCMP	University of California Museum of Paleontology, Berkeley, United States of America
UCRC	University of Chicago Research Collection, Chicago, United States of America
UF/IGM	Colombian Geological Survey, Bogotá, Colombia
UFAC	Universidade Federal do Acre, Rio Branco, Brazil
UFRJ	Coleção de Paleontologia de Vertebrados da Universidade Federal do Rio de Janeiro, Rio de Janeiro, Brazil
UI-NHM	University of Ife (currernt Obafemi Awolowo University), Natural History Museum, Nigeria
UNC	Department of Geological Sciences, University of North Carolina at Chapel Hill, United States of America
UNEFM	Universidad Nacional Experimental Francisco de Miranda, Coro, Venezuela
USNM	Smithsonian National Museum of Natural History, Washington DC, United States of America
ZDM	Zigong Dinosaur Museum, Zigong, Sichuan, China
Zpal	Institute of Paleobiology, Polish Academy of Sciences, Warsaw, Poland
