# Supplementary material for: The multi-peak adaptive landscape of crocodylomorph body size evolution
Source: BMC Evol Biol. 2019 Aug 7;19:167. doi: 10.1186/s12862-019-1466-4 (PMC6686447; doi:10.1186/s12862-019-1466-4)
Supplement: Supplementary file 3 — AICc scores from all model-fitting analyses. (XLSX 110 kb) [file 12862_2019_1466_MOESM3_ESM.xlsx]

## Sheet: DCL FBD Crocodylomorpha
Tree/AICc score	Uniform BM	Early Burst	Uniform OU	SURFACE	Uniform trend model	Time-shift trend 1	Time-shift trend 2	Time-shift trend 3	Node-shift trend 1	Node-shift trend 2	Node-shift trend 3	Node-shift trend 4	Node-shift trend 5	Node-shift trend 6	Node-shift trend 7	Node-shift trend 8	Node-shift trend 9	Node-shift trend 10
Tree 1	12.6989	14.7711	11.6112	-77.9443	13.1759	8.07519	4.05009	4.36803	3.70245	-0.188278	0.920839	2.87944	4.63751	6.95195	-10.9965	-14.0165	-10.6976	-5.01083
Tree 2	-2.8841	-2.66711	-2.83231	-124.873	-1.77214	-1.7796	-5.1765	-1.78042	-9.16403	-11.2754	-11.5995	-10.1994	-8.29728	-5.97953	-3.63795	-1.16285	2.95888	7.81679
Tree 3	9.76696	11.3153	9.27301	-111.852	11.2128	10.7971	6.89187	9.8077	4.31395	-0.223768	-1.39358	-1.77453	-0.793221	0.458959	0.691313	3.93871	5.53455	8.73117
Tree 4	86.0811	88.1585	68.5804	-79.6293	87.5185	89.8498	88.8353	92.1838	83.4359	84.6915	86.9985	89.7405	93.0798	96.7622	100.344	99.4233	102.277	107.298
Tree 5	89.7705	91.8463	73.8751	-84.6681	91.6968	91.3624	91.0695	93.392	83.1926	78.6273	79.4327	81.0605	82.9928	85.5276	89.056	92.7867	95.0111	99.5874
Tree 6	10.2708	12.3414	9.54184	-142.273	12.2764	10.1703	8.09594	10.7426	-0.116623	-4.44487	-6.81909	-6.76581	-5.24202	-2.68191	-20.1329	-18.5554	-14.2023	-10.3153
Tree 7	1.57026	0.65272	3.27575	-158.933	1.50434	1.11983	-7.32575	-3.58365	-7.46989	-9.98387	-12.3966	-12.6612	-11.1043	-10.1017	-7.6828	-4.20815	-2.29831	1.70893
Tree 8	26.8179	28.888	25.823	-161.352	28.3951	28.2648	21.9853	24.7286	15.6203	12.335	11.4891	11.7809	14.0392	15.5909	18.493	22.8964	26.9816	30.8119
Tree 9	40.0441	42.1174	35.6847	-66.2308	41.1768	42.3104	37.916	41.4796	35.9453	35.9938	35.9813	37.8254	39.3761	42.3912	45.6385	49.0662	53.0421	57.1045
Tree 10	16.7393	18.8103	18.3509	-107.776	15.1226	10.9793	11.6579	13.2808	8.26026	3.11204	3.74862	5.10932	-10.1229	-8.20871	-5.71694	-3.1933	0.928234	5.03743
Tree 11	1.36607	3.43574	1.96516	-147.421	3.19195	2.06971	-0.472297	2.44417	-8.1183	-12.1445	-10.4483	-8.06439	-5.55561	-2.73641	0.0902271	2.09058	5.16093	10.2452
Tree 12	71.1252	73.2012	58.1639	-122.256	72.5517	72.8487	69.9647	73.0336	67.9744	67.8754	68.9462	70.2227	73.1901	76.2998	80.1005	83.8494	87.7245	92.6033
Tree 13	82.8844	84.9603	66.943	-75.6732	84.4214	84.6038	85.0223	88.7208	80.9428	79.9947	81.3103	83.3864	85.7956	88.2758	91.9098	95.4104	99.4733	102.719
Tree 14	267.264	269.349	156.153	-80.1094	269.119	271.454	274.268	278.201	270.578	273.101	276.65	280.447	284.525	288.689	293.06	297.41	302.201	307.115
Tree 15	2.15619	4.22653	2.0694	-142.28	3.33038	2.27325	-1.77904	0.687202	-3.44075	-6.49175	-5.16881	-3.5593	-1.49685	-10.0247	-7.99539	-5.26999	-2.80417	1.92144
Tree 16	15.5178	17.5862	15.5308	-99.6579	16.9629	13.9158	8.97535	12.691	3.47474	-0.85499	-3.46927	-2.33611	-1.06139	1.28651	4.14288	6.39762	5.7969	5.51052
Tree 17	39.2549	41.3262	37.7446	-140.665	40.3845	36.8789	34.7689	37.8539	33.0913	26.1963	27.0157	28.1929	30.4873	33.103	36.0504	3.43963	-2.88932	-0.578702
Tree 18	24.5992	26.6728	21.0253	-69.4543	26.234	26.7565	25.8462	25.1076	20.497	19.295	21.1962	22.9237	25.319	28.4097	31.1359	34.9868	39.3065	42.6207
Tree 19	-0.0898716	-0.0315033	1.18659	-152.847	1.46285	-0.620885	-4.02126	-1.56495	-6.82865	-13.5462	-15.3233	-15.4979	-14.484	-13.6268	-11.681	-9.55415	-5.69963	-4.07805
Tree 20	37.8427	39.9158	35.88	-117.985	38.027	36.9951	37.0744	39.9221	33.4479	31.3682	31.5758	33.9635	36.4008	39.4128	42.4613	46.1125	49.9179	53.6764

## Sheet: ODCL FBD Crocodylomorpha
Tree/AICc score	Uniform BM	Early Burst	Uniform OU	SURFACE	Uniform trend model	Time-shift trend 1	Time-shift trend 2	Time-shift trend 3	Node-shift trend 1	Node-shift trend 2	Node-shift trend 3	Node-shift trend 4	Node-shift trend 5	Node-shift trend 6	Node-shift trend 7	Node-shift trend 8	Node-shift trend 9	Node-shift trend 10
Tree 1	-53.0479	-50.983	-64.4838	-182.386	-52.0969	-57.0258	-58.517	-58.8045	-59.4479	-61.1563	-62.5416	-62.8382	-61.9514	-60.7611	-59.1076	-56.9928	-53.4741	-48.8564
Tree 2	-58.5307	-61.474	-68.1233	-216.849	-58.133	-57.9126	-56.8747	-53.3315	-60.973	-62.3413	-62.1819	-61.7755	-61.2254	-60.2508	-58.8859	-56.6998	-54.3315	-50.7403
Tree 3	-43.5598	-43.6085	-54.5089	-204.372	-42.9341	-43.8463	-49.8201	-47.6221	-49.3244	-51.6605	-52.5305	-53.2546	-52.5183	-51.5187	-49.7775	-46.8715	-43.716	-42.2866
Tree 4	-7.48439	-5.41627	-31.3365	-195.437	-7.88596	-6.45127	-9.34346	-5.86007	-9.96379	-8.97457	-6.77736	-4.31595	-1.76981	1.46642	4.5425	8.01224	11.6742	16.0857
Tree 5	3.64669	5.71322	-20.301	-201.275	5.18504	3.41736	3.51945	6.28507	0.160803	-3.06423	-3.87857	-2.80095	-1.1749	1.26745	-1.31421	-0.601596	2.68726	4.6988
Tree 6	-48.4557	-46.3931	-54.9552	-206.01	-46.6358	-49.362	-50.5993	-49.8128	-53.4738	-55.8516	-57.2009	-57.3124	-56.7038	-55.3555	-65.3521	-64.4883	-61.9625	-57.2449
Tree 7	-39.5174	-48.3562	-46.7978	-195.161	-42.4382	-41.3945	-46.8828	-44.6902	-45.95	-49.2308	-51.7881	-55.0767	-57.9443	-62.8057	-66.0964	-65.5502	-66.7429	-62.7668
Tree 8	-21.4129	-19.6477	-33.8463	-195.485	-20.468	-20.8843	-23.948	-20.8657	-28.2624	-29.1746	-29.3068	-28.9897	-27.0553	-24.3335	-21.9641	-18.3774	-14.3691	-9.73345
Tree 9	-56.01	-54.7626	-60.3034	-177.678	-54.8767	-48.0792	-50.3851	-47.7597	-50.6355	-52.0344	-53.4852	-52.453	-50.4439	-48.5872	-46.6274	-42.7236	-39.8431	-35.7618
Tree 10	-56.01	-54.7626	-60.3034	-190.991	-54.8767	-39.2404	-38.7965	-36.8485	-47.4801	-51.7631	-53.9232	-54.7254	-54.4766	-53.491	-62.6218	-60.3626	-59.4555	-54.6625
Tree 11	-48.8649	-48.4167	-55.8243	-153.452	-47.7602	-48.3495	-50.8996	-48.5094	-61.2774	-66.5153	-67.8507	-68.4089	-67.4743	-65.9181	-63.0827	-60.9723	-57.0253	-52.7356
Tree 12	-12.5531	-10.4865	-32.4577	-207.091	-12.8527	-12.7305	-17.2534	-14.0789	-15.4876	-17.1007	-16.1085	-14.9386	-12.9251	-10.0287	-7.92504	-5.34175	-3.30304	-2.0638
Tree 13	20.1932	22.26	-12.2881	-194.851	20.9939	21.8175	22.9878	26.2181	19.9925	20.7058	21.3883	22.103	24.3626	26.8803	29.5797	33.5875	37.0444	42.1301
Tree 14	153.572	155.649	46.9066	-187.823	155.313	156.767	159.765	163.292	156.864	158.957	161.614	164.927	168.337	172.209	176.372	180.72	185.216	189.704
Tree 15	-55.0022	-52.947	-62.3387	-181.5	-54.4553	-56.3631	-57.27	-56.1141	-56.9173	-58.293	-59.76	-58.9366	-57.9029	-60.6729	-58.8948	-56.015	-52.7923	-48.2291
Tree 16	-60.7349	-58.6717	-62.9077	-212.25	-61.2558	-39.6184	-40.9355	-38.1706	-43.7702	-45.5681	-46.0494	-45.9719	-44.8048	-42.9145	-41.7701	-38.7026	-35.5117	-33.6617
Tree 17	-36.2093	-34.1456	-42.6761	-187.068	-35.3735	-40.311	-42.0504	-38.6225	-41.745	-45.8472	-45.8485	-45.1231	-43.9821	-42.2993	-39.7815	-36.7438	-31.9832	-28.8974
Tree 18	-51.2523	-49.1878	-59.9169	-215.545	-51.113	-50.6209	-51.6242	-52.191	-53.3403	-53.485	-53.5431	-52.7567	-51.6009	-49.8782	-47.0427	-45.7356	-42.2906	-37.3687
Tree 19	-50.7979	-55.1823	-56.9908	-188.317	-50.0375	-50.7349	-53.9251	-51.8699	-52.8324	-55.251	-57.2933	-58.8017	-59.2357	-57.0267	-55.1214	-52.1136	-51.433	-47.4473
Tree 20	-29.5794	-27.5142	-40.3562	-200.23	-29.4096	-31.3172	-30.4431	-27.703	-30.8605	-31.947	-31.5994	-30.5728	-28.3943	-25.6835	-38.3166	-37.574	-33.7816	-29.0284

## Sheet: DCL mbl Crocodyomorpha
Tree/AICc score	Uniform BM	Early Burst	Uniform OU	SURFACE	Uniform trend model	Time-shift trend 1	Time-shift trend 2	Time-shift trend 3	Node-shift trend 1	Node-shift trend 2	Node-shift trend 3	Node-shift trend 4	Node-shift trend 5	Node-shift trend 6	Node-shift trend 7	Node-shift trend 8	Node-shift trend 9	Node-shift trend 10
Tree 1	33.3169	35.3868	24.8707	-62.4904	34.7303	32.8107	34.4774	37.1634	31.727	30.5438	31.9494	33.51	35.4579	38.5233	41.7956	32.1475	30.9054	34.5409
Tree 2	33.2666	35.3376	24.3533	-140.584	32.8291	29.216	28.4269	31.8197	30.8592	29.7205	28.9128	30.4288	32.7036	34.9287	27.1678	27.9773	29.2112	34.0041
Tree 3	33.779	35.8498	25.8552	-136.471	35.1169	31.0899	30.5121	34.0534	29.8912	26.1679	25.0381	26.7832	28.733	31.464	13.825	14.2347	15.7102	18.4744
Tree 4	43.5805	45.651	32.932	-61.8372	45.0722	40.3764	40.9963	43.2565	41.3889	38.2354	39.5639	39.8	41.1428	43.31	45.9668	33.3055	33.4931	37.3624
Tree 5	20.4251	22.4957	13.5489	-82.5824	22.0845	22.0922	22.6286	25.8298	20.7306	20.3189	20.7719	22.0365	24.484	27.0457	22.6541	25.0384	27.8931	20.2198
Tree 6	15.1366	17.2064	7.64375	-75.6083	16.6933	15.0187	12.2695	15.1766	14.986	14.0415	14.3677	15.0275	15.9723	18.3684	21.356	23.8238	28.1713	31.8587
Tree 7	40.9302	43.0007	29.0535	-79.9079	42.3732	39.5492	41.0283	43.1118	39.1919	37.3186	36.4056	37.7921	40.1796	42.9466	46.0755	31.0454	31.6073	35.1284
Tree 8	37.388	39.4579	28.2141	-78.4566	39.2495	39.315	37.5536	39.282	35.1992	34.4536	34.3537	36.4341	38.5415	40.3937	42.6971	45.0528	48.0565	51.7195
Tree 9	13.6489	15.7188	10.7239	-83.0459	15.3093	14.5327	13.7535	16.9198	11.1362	10.0416	11.5861	13.842	16.3079	19.5263	22.6019	10.2121	9.01202	13.2856
Tree 10	30.2411	32.3113	19.5987	-134.575	31.8623	30.7993	30.5253	33.4854	28.8578	26.9896	26.252	28.1527	20.2814	22.8513	25.4361	28.7953	31.8555	35.0613
Tree 11	39.9513	42.0221	28.3551	-70.0025	41.4749	39.1927	37.0515	37.6572	37.6208	34.2014	34.3108	34.9823	35.9323	38.6356	18.9022	21.3652	23.322	22.0788
Tree 12	34.1053	36.1759	23.7592	-68.1417	35.4093	33.7462	30.1383	31.0972	31.1202	27.0848	28.1885	30.5818	32.2043	34.748	38.1688	40.0081	43.5915	43.6697
Tree 13	35.3864	37.4579	26.7125	-79.8206	36.3559	34.4773	36.3121	39.0008	32.8976	30.9572	29.6771	30.2912	31.1013	33.866	34.4533	36.6604	39.8822	42.7638
Tree 14	21.0583	23.1284	14.628	-83.9936	22.7967	21.2154	20.5898	22.8177	18.5487	17.9929	17.8229	19.0272	21.1585	23.6414	23.8269	26.8595	30.7133	36.253
Tree 15	31.6058	33.6762	19.502	-64.6246	33.6002	31.5339	33.2482	34.9924	31.2708	29.9811	30.6198	32.352	34.499	36.7645	38.5565	40.8395	44.9796	49.6249
Tree 16	33.8017	35.8717	25.9125	-128.508	35.7826	33.5917	34.3563	35.5653	30.6873	27.9808	28.9264	30.8681	32.3546	27.556	29.6583	32.9222	36.4802	40.8773
Tree 17	32.5845	34.6555	22.5321	-143.897	34.1678	32.2895	34.2952	36.5849	30.3789	27.5053	27.8191	29.9832	12.9205	13.7887	16.2874	19.4377	22.7415	27.2869
Tree 18	20.2969	22.3671	10.1112	-66.639	21.0307	18.8993	18.7557	21.0392	18.3233	16.4675	17.3584	19.6466	21.848	14.6486	17.8695	21.2448	21.2222	23.4017
Tree 19	17.9085	19.9793	9.72875	-70.4238	19.8511	18.7549	17.0444	19.809	16.4503	14.6127	15.9163	15.6196	17.8423	20.8609	0.256448	3.22305	7.11505	10.5051
Tree 20	25.9896	28.0603	16.6034	-68.4729	27.2563	25.2159	24.0955	25.7034	24.1374	21.4707	22.1579	23.6469	25.4694	27.5013	17.2142	20.0265	23.1775	26.7638

## Sheet: ODCL mbl Crocodyomorpha
Tree/AICc score	Uniform BM	Early Burst	Uniform OU	SURFACE	Uniform trend model	Time-shift trend 1	Time-shift trend 2	Time-shift trend 3	Node-shift trend 1	Node-shift trend 2	Node-shift trend 3	Node-shift trend 4	Node-shift trend 5	Node-shift trend 6	Node-shift trend 7	Node-shift trend 8	Node-shift trend 9	Node-shift trend 10
Tree 1	-44.4126	-43.7459	-60.9554	-204.749	-43.8863	-43.9098	-46.5106	-43.1502	-48.2918	-48.0606	-46.9293	-45.5831	-43.53	-41.4375	-39.6263	-37.0266	-33.1957	-30.4117
Tree 2	-28.4901	-26.4391	-53.086	-207.335	-26.8437	-28.9018	-27.0044	-26.1856	-29.6209	-28.3761	-26.7346	-25.0198	-23.3491	-21.4083	-19.1718	-16.4261	-12.6286	-10.0491
Tree 3	-37.7735	-35.9197	-58.9361	-189.101	-38.2452	-38.3292	-40.0476	-38.3644	-42.9822	-44.3991	-43.5762	-44.456	-42.4623	-46.8866	-45.0411	-41.6482	-39.9432	-35.6735
Tree 4	-42.8398	-42.5994	-66.1252	-188.031	-42.6395	-42.3466	-41.206	-39.0612	-43.0187	-42.7302	-41.8135	-40.8679	-39.3356	-36.5933	-34.8065	-36.5458	-34.9142	-31.8204
Tree 5	-26.0489	-25.1048	-49.1308	-194.386	-25.5913	-25.0602	-25.2983	-23.3172	-26.555	-32.8984	-33.6851	-33.1071	-31.726	-29.3771	-26.1729	-23.043	-19.1593	-14.0364
Tree 6	-32.5019	-32.4439	-52.9462	-164.201	-31.2971	-33.5724	-31.409	-30.9079	-33.3562	-35.1944	-35.9504	-37.1318	-36.0511	-35.988	-34.1104	-33.0323	-29.6141	-24.7752
Tree 7	-40.2047	-39.46	-61.7737	-167.511	-40.0476	-39.8241	-41.6442	-38.9678	-45.2007	-45.9237	-44.5579	-42.9967	-41.0099	-38.5677	-36.3665	-33.9628	-30.5159	-27.0607
Tree 8	-42.7832	-41.2571	-60.0295	-176.905	-41.7308	-40.6751	-45.7969	-42.9067	-42.2856	-41.015	-39.6406	-38.0497	-36.1123	-34.3974	-32.1625	-29.864	-26.6867	-24.3365
Tree 9	-48.8154	-46.9563	-70.0341	-211.438	-48.4374	-48.4439	-46.1166	-45.9916	-51.6448	-52.4212	-52.0934	-51.2455	-49.2903	-47.3053	-44.9641	-42.4012	-39.4097	-34.383
Tree 10	-34.7998	-33.3138	-55.4455	-217.658	-32.9295	-34.6809	-32.9309	-30.1474	-34.4317	-35.4114	-35.3369	-34.5903	-34.0568	-35.0452	-37.8341	-35.6402	-32.8588	-30.0019
Tree 11	-50.246	-49.2651	-65.8062	-202.241	-48.829	-48.3673	-52.3307	-50.0786	-49.8412	-50.3124	-51.0734	-52.366	-54.1676	-53.9113	-51.6586	-49.035	-45.3696	-41.6355
Tree 12	-24.8028	-23.5462	-51.97	-141.519	-22.7723	-23.7494	-27.9522	-25.8721	-24.3714	-25.5697	-25.0732	-23.8304	-21.6021	-19.3557	-19.3054	-20.4289	-17.6839	-13.3141
Tree 13	-44.2033	-42.2101	-65.0704	-159.236	-43.04	-44.4636	-44.2826	-42.4829	-47.9096	-50.9023	-49.693	-48.083	-46.216	-44.1115	-42.6635	-39.7485	-37.7193	-34.0125
Tree 14	-38.7181	-37.1659	-57.2367	-213.902	-37.7006	-38.2591	-41.4375	-38.8829	-39.2789	-38.8325	-37.6139	-36.6618	-35.5426	-37.4584	-35.8535	-32.3175	-30.4509	-25.7725
Tree 15	-37.9844	-35.9334	-60.5523	-196.33	-36.6101	-39.2575	-38.8001	-36.3286	-39.7282	-40.8701	-41.2223	-39.2043	-37.3408	-35.5345	-32.8966	-29.3573	-25.911	-22.5251
Tree 16	-35.3375	-33.5455	-58.9259	-218.446	-34.709	-34.5329	-33.9258	-31.5016	-36.5024	-36.3476	-35.2581	-33.5442	-31.4253	-29.4208	-26.3535	-26.7297	-24.9774	-21.5757
Tree 17	-18.9387	-16.8821	-44.191	-195.966	-17.7305	-19.4142	-17.4604	-16.2209	-19.7132	-20.679	-22.0277	-21.6485	-20.8462	-19.8797	-18.2462	-15.1655	-11.4416	-7.43685
Tree 18	-45.7361	-43.84	-58.1214	-209.414	-45.3325	-47.0639	-48.4979	-46.3252	-47.3153	-48.1328	-48.2939	-48.4074	-49.5106	-48.5172	-47.5676	-45.1375	-41.4155	-36.8316
Tree 19	-46.6477	-44.9745	-63.0872	-206.471	-45.7869	-45.6617	-44.465	-41.336	-50.96	-51.8605	-51.7696	-51.3112	-51.8459	-50.9428	-48.1795	-45.3463	-42.7222	-37.5406
Tree 20	-39.9269	-38.5645	-62.0297	-206.271	-38.6492	-37.7652	-39.533	-36.783	-43.2778	-44.1346	-43.4194	-42.4203	-40.2064	-38.6332	-35.8668	-32.5668	-29.3113	-27.0089

## Sheet: DCL Hedman Crocodyomorpha
Tree/AICc score	Uniform BM	Early Burst	Uniform OU	SURFACE	Uniform trend model	Time-shift trend 1	Time-shift trend 2	Time-shift trend 3	Node-shift trend 1	Node-shift trend 2	Node-shift trend 3	Node-shift trend 4	Node-shift trend 5	Node-shift trend 6	Node-shift trend 7	Node-shift trend 8	Node-shift trend 9	Node-shift trend 10
Tree 1	-6.9174	-5.48184	-4.8509	-136.268	-10.2399	-12.9737	-12.8677	-10.4608	-17.6617	-24.3156	-28.7638	-30.7169	-31.9385	-31.3668	-33.724	-31.1178	-37.2276	-29.3054
Tree 2	-1.95007	0.0398536	0.118224	-142.696	-5.36439	-7.14999	-8.38936	-4.86609	-12.0239	-17.8791	-21.4352	-21.4805	-22.2351	-22.0776	-23.7006	-22.0286	-20.5132	-16.581
Tree 3	-4.11474	-2.36898	-2.05012	-105.997	-7.00863	-8.34895	-9.64759	-7.65625	-13.8692	-20.2083	-24.4435	-24.9515	-26.7416	-27.3965	-27.4326	-27.1884	-30.7602	-26.4782
Tree 4	-10.6436	-8.69999	-8.5747	-108.195	-14.6778	-16.3998	-16.7864	-13.522	-22.2066	-28.538	-32.5411	-32.8534	-32.6081	-35.2499	-33.6891	-31.7471	-27.6234	-25.5887
Tree 5	-8.58104	-7.03194	-6.55452	-123.061	-12.8089	-14.928	-14.8156	-12.1817	-20.6388	-26.9731	-31.5097	-31.4218	-33.0603	-35.1584	-34.4219	-37.803	-32.7704	-28.3287
Tree 6	-13.3272	-11.6575	-11.261	-146.328	-16.5839	-19.2124	-20.4622	-17.5103	-24.623	-31.6615	-36.4757	-36.629	-36.5605	-35.6375	-35.6279	-39.7585	-35.7224	-30.7884
Tree 7	-8.76455	-6.91282	-6.69519	-133.505	-11.4943	-12.9918	-14.4048	-12.9554	-19.1088	-26.086	-29.7466	-30.2996	-32.0647	-31.9277	-31.1779	-28.4745	-29.2302	-24.9054
Tree 8	-9.42286	-7.57824	-7.35368	-136.942	-13.1941	-13.8907	-14.9662	-12.3613	-20.232	-26.3639	-30.104	-31.4627	-33.0734	-33.7515	-33.842	-32.957	-28.3438	-25.2476
Tree 9	-12.8996	-11.1984	-10.8305	-145.989	-15.914	-18.6476	-19.2531	-16.6636	-23.9389	-30.9231	-35.5896	-37.0402	-35.9806	-34.3918	-32.015	-29.4412	-30.4204	-28.6053
Tree 10	-8.30829	-6.49914	-6.23894	-142.157	-11.2106	-12.6399	-13.903	-11.4808	-18.3219	-25.0379	-29.314	-29.0639	-29.1523	-28.5279	-26.9813	-33.007	-30.1834	-26.7872
Tree 11	-6.49814	-4.48165	-4.42879	-142.114	-9.70404	-10.637	-12.3237	-8.46803	-16.4227	-22.2336	-26.289	-26.1559	-26.0402	-28.9514	-27.4795	-32.3825	-29.9621	-24.9848
Tree 12	-10.0403	-8.20181	-7.97091	-140.762	-12.4288	-14.2684	-14.8768	-13.5197	-19.6965	-26.5425	-30.5522	-30.8247	-31.3038	-32.4095	-30.4581	-27.7796	-27.9469	-26.6937
Tree 13	-8.90548	-7.21469	-6.83675	-135.891	-12.115	-14.9917	-15.4007	-12.6127	-19.3016	-26.0557	-30.4576	-30.0086	-29.2426	-30.2728	-27.5302	-26.3204	-21.2947	-19.7486
Tree 14	-15.6909	-14.0249	-13.6218	-122.413	-19.1148	-22.0945	-22.3602	-19.5303	-26.9101	-33.7299	-38.3222	-38.7057	-38.6813	-38.329	-37.9861	-35.2163	-35.1377	-30.8515
Tree 15	-3.16756	-1.35177	-1.09839	-134.06	-7.22566	-9.16993	-8.84713	-6.33621	-14.1197	-20.0247	-23.9056	-24.4695	-25.6799	-25.3406	-29.4986	-26.552	-23.8095	-19.2087
Tree 16	-6.52619	-4.77266	-4.45773	-141.309	-9.36495	-10.295	-11.3781	-9.29003	-16.5083	-23.0921	-27.3513	-28.6386	-27.7647	-28.1524	-28.6291	-27.1018	-25.6964	-24.4967
Tree 17	-9.67151	-7.88494	-7.7394	-139.684	-13.1501	-15.3394	-17.1805	-14.079	-20.6644	-26.9964	-31.3043	-32.6759	-32.4455	-31.7204	-32.7233	-33.8608	-31.1772	-27.198
Tree 18	-9.55296	-7.60951	-7.52049	-143.593	-12.9344	-15.9854	-16.8982	-14.1914	-20.6315	-27.4621	-32.1077	-32.9592	-33.8456	-32.8749	-30.1666	-30.3482	-31.2732	-26.6653
Tree 19	-8.37735	-6.72143	-6.30829	-119.362	-11.3244	-12.4103	-13.7139	-11.7313	-18.53	-24.7099	-28.8971	-29.9897	-31.2928	-33.7323	-32.1997	-32.2731	-30.1841	-27.4949
Tree 20	-13.1254	-11.2375	-11.0708	-140.116	-15.6741	-17.6476	-18.2844	-17.0606	-22.9794	-29.5652	-34.0363	-34.7235	-33.5577	-32.2273	-37.0529	-35.0073	-32.0514	-30.7592

## Sheet: ODCL Hedman Crocodyomorpha
Tree/AICc score	Uniform BM	Early Burst	Uniform OU	SURFACE	Uniform trend model	Time-shift trend 1	Time-shift trend 2	Time-shift trend 3	Node-shift trend 1	Node-shift trend 2	Node-shift trend 3	Node-shift trend 4	Node-shift trend 5	Node-shift trend 6	Node-shift trend 7	Node-shift trend 8	Node-shift trend 9	Node-shift trend 10
Tree 1	-54.5159	-57.5375	-52.8099	-193.473	-63.3416	-64.2212	-63.0481	-60.276	-72.0812	-75.9521	-77.6401	-79.2167	-84.223	-85.8003	-86.3522	-87.5352	-83.837	-79.1651
Tree 2	-49.2369	-49.7304	-48.4852	-184.866	-57.1995	-57.7344	-56.2994	-53.3036	-64.3346	-67.7109	-70.4666	-72.4163	-74.0491	-74.5353	-76.2182	-74.2562	-71.4448	-69.3876
Tree 3	-56.5797	-59.0294	-54.9991	-203.461	-64.2636	-64.3679	-62.7848	-60.0161	-72.5195	-76.3648	-78.7411	-82.6177	-86.4434	-88.2169	-89.2214	-87.4708	-87.0931	-82.7661
Tree 4	-56.5624	-56.9253	-54.8346	-191.368	-64.3535	-64.9394	-62.3717	-59.8237	-70.6214	-73.7637	-75.4778	-79.131	-81.563	-82.1266	-81.4136	-79.148	-76.4495	-72.6791
Tree 5	-58.0675	-60.9214	-56.0687	-203.431	-67.4835	-68.4432	-66.8828	-64.3433	-76.5851	-80.3187	-82.3449	-87.5995	-89.4503	-90.2522	-89.1251	-87.6388	-86.8741	-82.4745
Tree 6	-67.4932	-69.3015	-65.4339	-197.467	-75.5613	-76.7414	-74.5525	-71.9157	-81.5288	-85.5168	-89.0972	-95.1754	-97.5704	-99.094	-99.8092	-101.076	-103.193	-99.34
Tree 7	-61.6209	-63.2264	-59.698	-192.514	-69.6442	-70.2809	-68.1737	-65.9432	-77.6586	-81.9678	-83.9829	-85.7929	-86.4397	-91.7096	-89.9759	-88.4961	-83.4771	-85.137
Tree 8	-60.0274	-62.195	-58.2853	-210.666	-68.685	-68.7071	-68.5343	-65.2383	-78.9292	-82.7343	-84.6011	-87.6531	-90.1537	-91.6435	-89.7461	-86.2317	-88.5488	-85.8919
Tree 9	-65.1946	-67.0429	-63.1749	-188.887	-72.8582	-74.1219	-71.8809	-69.5516	-79.6523	-83.5626	-85.9556	-90.828	-93.0311	-92.3215	-94.0246	-92.9478	-90.1181	-88.5476
Tree 10	-62.9752	-64.3545	-61.0391	-186.933	-70.9793	-71.7669	-69.8839	-67.3484	-77.6905	-81.6927	-83.672	-88.3888	-90.2728	-91.7745	-90.1408	-87.679	-88.8434	-88.8998
Tree 11	-60.5483	-61.899	-59.0575	-203.003	-68.415	-68.4477	-67.5854	-64.1664	-74.9509	-78.5002	-80.4812	-85.5392	-86.6294	-86.8684	-88.3718	-90.3333	-89.6153	-85.1648
Tree 12	-60.2348	-61.7477	-58.5782	-179.467	-66.814	-67.4876	-65.481	-63.0449	-73.1043	-76.6982	-79.5189	-84.8338	-87.1393	-87.7049	-87.9963	-85.7994	-85.5256	-82.3145
Tree 13	-62.0067	-64.1817	-60.0429	-197.345	-70.6297	-71.695	-69.7964	-67.2736	-77.8385	-81.8878	-84.3379	-90.4624	-92.4535	-93.72	-91.1479	-91.1142	-88.1207	-83.0102
Tree 14	-66.3282	-67.8885	-64.2919	-200.082	-75.1741	-76.1954	-74.6568	-72.0452	-83.3459	-87.4492	-89.7178	-94.7016	-96.4346	-96.9535	-101.923	-99.1724	-99.0955	-93.6201
Tree 15	-47.8954	-49.08	-46.9394	-206.039	-56.7044	-57.151	-55.7808	-52.8958	-65.1633	-68.5727	-69.8844	-73.9873	-77.1884	-77.3654	-79.8718	-77.7532	-73.255	-69.2527
Tree 16	-59.0399	-61.0524	-57.2582	-177.124	-66.4276	-66.6747	-64.3383	-62.0925	-75.3973	-78.9877	-80.663	-82.3591	-83.6605	-87.407	-86.5533	-86.0992	-85.9624	-81.3302
Tree 17	-59.3073	-60.3351	-57.4051	-203.639	-67.5128	-68.6323	-66.3596	-64.0948	-73.6728	-77.376	-79.3082	-85.3234	-86.7365	-85.7835	-86.2646	-85.4267	-81.9549	-77.3944
Tree 18	-64.7621	-65.8308	-62.744	-184.228	-73.0637	-74.5112	-72.1859	-69.7008	-79.2506	-82.9754	-85.1819	-91.2806	-93.4871	-95.375	-92.4881	-93.7693	-91.5698	-88.4505
Tree 19	-60.3151	-63.1086	-58.5828	-216.34	-68.2218	-68.3104	-67.1408	-64.2586	-77.627	-81.5254	-83.2499	-84.9228	-86.9322	-88.3718	-87.5212	-84.418	-82.5768	-79.8738
Tree 20	-64.2951	-65.204	-62.4671	-197.088	-71.4727	-72.2433	-70.2049	-67.7945	-79.2151	-83.235	-85.0333	-90.002	-91.3868	-93.0613	-92.9979	-91.8088	-89.5174	-84.9004

## Sheet: DCL cal3 Crocodyomorpha
Tree/AICc score	Uniform BM	Early Burst	Uniform OU	SURFACE	Uniform trend model	Time-shift trend 1	Time-shift trend 2	Time-shift trend 3	Node-shift trend 1	Node-shift trend 2	Node-shift trend 3	Node-shift trend 4	Node-shift trend 5	Node-shift trend 6	Node-shift trend 7	Node-shift trend 8	Node-shift trend 9	Node-shift trend 10
Tree 1	25.7577	27.8278	27.827	-148.813	21.1672	16.8597	15.8907	19.0466	12.7567	6.97184	1.77089	-1.17789	-6.07492	-9.22536	-7.48463	-5.88496	-3.3147	0.57031
Tree 2	20.8505	22.9217	22.9047	-139.199	19.246	15.5181	17.3547	20.4756	10.3135	3.99009	-0.460933	-2.61263	-2.7191	-2.35725	-0.193605	3.84982	-7.89835	-11.9231
Tree 3	123.561	125.638	102.9	-142.744	124.363	124.613	126.498	130.402	120.762	118.811	119.239	119.915	121.896	123.68	126.459	129.559	133.424	137.85
Tree 4	26.7386	28.8092	28.7974	-136.47	25.2916	21.5772	21.2028	24.6653	15.5403	8.67477	0.561683	0.194947	0.46697	0.705187	3.3018	4.77053	6.09456	11.2205
Tree 5	86.6662	88.7408	76.102	-131.054	85.7702	82.5741	83.7629	87.4651	79.5292	76.9751	75.0896	72.1196	72.64	71.7668	74.9847	77.7475	78.6421	78.2798
Tree 6	31.1006	33.1708	32.7892	-138.517	29.2081	22.7764	21.6315	24.3177	17.5197	6.29015	0.626518	-2.53418	-6.80595	-7.04077	-7.5127	-17.7566	-22.8325	-16.6088
Tree 7	26.3221	28.3924	28.3842	-154.492	24.91	23.2689	21.8968	24.8377	16.564	11.2287	6.28556	3.6902	2.63105	2.44275	3.30214	4.64951	-10.9328	-15.8298
Tree 8	28.3764	30.4463	29.6228	-125.662	29.1196	29.0198	26.0962	28.767	18.4884	13.5076	9.40045	7.44455	6.88082	6.0364	2.8808	1.26508	5.69712	6.34142
Tree 9	34.839	36.9094	36.8231	-90.6323	33.1519	28.4036	28.2088	31.9272	23.9696	15.5061	8.3977	3.64213	2.07329	0.760566	0.184251	0.339889	5.24606	9.36718
Tree 10	19.4693	21.5393	21.5338	-128.091	17.904	14.2332	14.8394	18.066	9.99345	1.18834	-5.09261	-9.74365	-10.8669	-11.2121	-11.856	-9.37642	-6.87918	-4.55738
Tree 11	77.3208	79.3958	68.9068	-134.844	77.2263	73.7293	74.6072	77.9705	72.6734	70.5903	67.7682	66.9368	68.0363	70.021	71.2792	72.764	75.9228	80.3951
Tree 12	22.678	24.7484	24.6589	-142.446	22.2041	19.2916	17.6962	20.6813	11.703	5.70901	-0.342238	-3.02628	-3.29921	-4.41509	-4.24861	-2.49832	-5.72054	-2.95216
Tree 13	27.1975	29.2679	28.7298	-87.2212	28.316	23.6314	23.4278	25.8957	19.7422	13.057	9.23155	8.73564	4.6792	5.71578	5.22186	8.14871	9.00479	11.5373
Tree 14	8.91565	10.9861	10.9825	-94.0573	7.81409	4.16053	1.62762	4.65585	1.74227	-2.90292	-7.18461	-11.74	-15.551	-15.7603	-13.2667	-12.1592	-9.37084	-10.1257
Tree 15	40.0428	42.1128	42.0432	-132.933	37.5904	36.316	33.5113	36.5816	28.5443	20.7604	18.2424	16.3304	14.0833	11.5273	9.95867	10.1442	13.3431	17.6065
Tree 16	132.255	134.332	108.793	-132.233	131.613	131.508	134.515	137.698	126.181	123.571	122.791	122.232	123.941	125.626	126.79	129.296	133.772	138.492
Tree 17	47.4663	49.5387	47.4442	-158.299	46.9129	45.3162	45.2338	48.2619	41.4514	36.5529	31.3672	29.4984	28.8712	28.5644	31.014	28.0668	28.563	32.5729
Tree 18	34.27	36.3395	36.2534	-61.6325	33.3075	29.8507	24.3531	26.7005	24.0289	15.4437	11.7277	8.09581	5.70052	3.28131	-1.20319	2.24163	4.05162	4.0524
Tree 19	23.7777	25.8475	25.6973	-132.968	23.6402	23.2467	20.8484	23.9491	14.4693	8.51418	3.9329	0.315197	-2.9182	-5.76252	-6.87591	-6.18647	-1.65427	2.68271
Tree 20	121.34	123.418	99.6476	-138.239	121.746	121.82	123.87	127.702	117.984	117.076	117.718	117.826	119.611	120.55	124.353	127.793	125.978	125.092

## Sheet: ODCL cal3 Crocodyomorpha
Tree/AICc score	Uniform BM	Early Burst	Uniform OU	SURFACE	Uniform trend model	Time-shift trend 1	Time-shift trend 2	Time-shift trend 3	Node-shift trend 1	Node-shift trend 2	Node-shift trend 3	Node-shift trend 4	Node-shift trend 5	Node-shift trend 6	Node-shift trend 7	Node-shift trend 8	Node-shift trend 9	Node-shift trend 10
Tree 1	-57.067	-55.0034	-56.976	-205.049	-60.7895	-65.5791	-63.3127	-60.9799	-68.7546	-74.1435	-74.5169	-75.2226	-75.5127	-74.5134	-74.1129	-71.9993	-69.2248	-65.4299
Tree 2	-58.4378	-56.376	-57.668	-184.616	-63.3044	-63.0578	-62.5178	-59.0823	-68.9051	-73.4476	-75.5482	-76.5695	-76.2685	-75.9389	-75.2371	-74.7577	-78.8146	-73.8792
Tree 3	6.86612	8.48375	-9.08442	-190.267	-1.44195	-1.55406	-3.18758	-3.5491	-30.8506	-35.8731	-40.9589	-43.6278	-46.5012	-45.5753	-46.2245	-45.9682	-41.9791	-38.1747
Tree 4	-60.2407	-58.1756	-59.9192	-191.317	-62.5169	-66.1765	-63.3317	-61.649	-66.6419	-69.0727	-69.8107	-69.731	-69.2885	-67.0769	-64.9435	-63.0143	-59.4005	-56.7228
Tree 5	-33.5002	-31.4367	-37.5741	-192.729	-39.5285	-40.4912	-39.8736	-37.5678	-47.8614	-53.6135	-55.529	-57.103	-60.4972	-61.9356	-60.4511	-58.3133	-54.1059	-49.013
Tree 6	-47.0394	-44.9744	-47.8412	-214.495	-49.6515	-53.6233	-50.3568	-48.185	-54.5249	-57.3555	-58.1783	-59.6769	-58.4161	-57.0706	-54.712	-52.5638	-48.7039	-46.4292
Tree 7	-69.9855	-68.0933	-69.5529	-204.979	-72.2061	-73.9369	-72.7125	-69.5244	-77.2008	-79.6448	-80.1692	-79.8085	-78.7926	-77.751	-78.4009	-78.3662	-73.8905	-71.5144
Tree 8	-70.3462	-68.283	-68.8519	-171.572	-72.7634	-78.2807	-75.7372	-74.2389	-77.9741	-81.3722	-83.3849	-84.7851	-85.2674	-98.2888	-97.1779	-99.7988	-96.031	-92.4727
Tree 9	-51.1065	-49.0414	-53.3115	-209.251	-52.3499	-54.4215	-51.4913	-49.727	-58.1692	-61.1503	-60.9594	-60.6555	-60.0876	-59.5144	-57.5589	-55.4611	-52.1116	-48.0866
Tree 10	-66.3471	-64.284	-65.0173	-207.381	-67.8487	-69.3657	-67.84	-65.1397	-73.3609	-77.7095	-78.8353	-79.1169	-79.9155	-79.0674	-76.9477	-73.6034	-72.8771	-71.838
Tree 11	-20.6692	-18.6043	-33.2318	-192.971	-24.3277	-24.3357	-25.9549	-22.7809	-26.2385	-27.2006	-27.8921	-29.1524	-40.2506	-43.9189	-41.6949	-39.4885	-47.7123	-42.3043
Tree 12	-57.931	-55.8674	-56.0957	-211.505	-63.0464	-66.399	-63.3056	-61.0838	-70.64	-75.687	-78.6266	-79.7901	-80.782	-79.6276	-79.1747	-91.3216	-87.9975	-87.5457
Tree 13	-34.3337	-35.574	-35.8734	-200.057	-40.2701	-42.0645	-44.5938	-44.2585	-49.2083	-58.1743	-64.0191	-68.3983	-72.6824	-72.1961	-77.753	-81.6774	-80.6981	-75.4333
Tree 14	-59.6081	-57.5439	-57.6025	-177.765	-63.8518	-66.717	-64.5738	-64.0693	-69.3162	-75.156	-78.2575	-78.3286	-77.4817	-77.7749	-75.7747	-71.8224	-68.1215	-63.9793
Tree 15	-42.3578	-40.2936	-45.3668	-172.45	-47.5905	-48.8623	-46.8076	-44.4238	-55.3645	-59.0122	-60.1947	-61.0201	-61.1234	-59.9219	-72.8001	-72.3036	-69.3731	-66.564
Tree 16	9.4479	11.5053	-6.25112	-172.223	-1.50835	0.433805	-2.20111	-0.348325	-19.6436	-25.2834	-31.1754	-34.7246	-35.822	-36.3355	-43.6291	-44.466	-43.5365	-40.3827
Tree 17	-65.275	-63.2104	-63.6913	-184.92	-66.9014	-68.6869	-66.5338	-63.3471	-73.9863	-77.2228	-79.2249	-79.9455	-79.5897	-77.77	-75.7084	-73.5263	-70.2001	-66.8034
Tree 18	-35.3813	-33.3177	-41.9357	-198.983	-37.57	-40.0032	-40.0497	-38.1906	-42.7765	-45.6806	-54.1457	-55.5997	-55.7841	-55.0879	-52.7188	-49.4848	-45.7087	-40.8593
Tree 19	-22.9541	-21.2951	-31.4523	-196.906	-29.5853	-27.08	-28.1342	-25.4142	-42.9172	-50.3135	-54.4056	-58.8969	-61.1854	-59.3056	-56.9509	-53.9416	-50.2173	-46.7898
Tree 20	37.5252	39.3336	9.46232	-168.842	23.0253	15.7019	8.83159	4.1412	-19.1237	-22.8082	-24.6839	-26.9888	-29.2992	-29.9179	-27.4589	-25.0967	-20.4194	-22.491

## Sheet: Notosuchia
Tree/AICc score	Uniform BM	BMS	Early Burst	Uniform OU	SURFACE	OUMV	OUMA	OUMVA	Uniform trend model	Time-shift trend 1	Time-shift trend 2	Node-shift trend 1	Node-shift trend 2	Node-shift trend 3	Node-shift trend 4	Node-shift trend 5
Tree 1	-19.8146	-17.1047	-17.4016	-20.9538	-21.078	-14.3929	-23.8727	-23.4262	-23.9629	-23.2988	-17.995	-22.5372	-23.9931	-21.9204	-18.8206	-13.7908
Tree 2	-14.9502	-12.0017	-12.5372	-15.9518	-14.6007	-10.3544	-10.1488	-7.39408	-15.0553	-12.8294	-7.27308	-15.4973	-13.2253	-10.154	-3.99204	4.58169
Tree 3	-15.6309	-12.3559	-13.2178	-16.8107	-18.8291	-14.6846	-316.485	-260.287	-20.2716	-16.3606	-12.111	-18.9591	-19.2963	-16.2972	-9.72777	-2.15749
Tree 4	-8.46853	-6.30917	-6.10364	-16.5652	-15.4397	-3.73203	-18.8977	-19.2758	-11.3091	-8.08436	-3.86379	-11.6475	-9.28652	-5.53689	-1.43889	5.49407
Tree 5	-15.2983	-12.7506	-12.8852	-16.9125	-15.2736	-11.5746	-18.9952	-18.3079	-15.7859	-13.4997	-7.4408	-12.4051	-12.2428	-7.20994	-0.854929	7.35573
Tree 6	-20.2329	-20.2329	-17.8198	-20.4193	-18.2733	-19.7001	-19.7001	-19.7001	-20.6022	-16.0383	-10.7547	-18.2176	-14.5557	-11.3533	-9.76099	-2.19462
Tree 7	-16.402	-13.4058	-13.9889	-18.1819	-17.9302	-12.6325	-18.9203	-19.195	-17.7969	-13.4303	-8.45488	-15.1106	-11.5277	-6.58625	-0.430627	8.33155
Tree 8	-22.7592	-22.7592	-20.3462	-21.5549	-19.7106	-20.7432	-20.7432	-20.7432	-22.9563	-21.9188	-17.2655	-21.3566	-18.0224	-13.7466	-7.92833	-5.28034
Tree 9	-12.988	-12.2135	-10.5749	-18.86	-16.9501	-3.09493e+08	-10.1795	-37147.7	-12.2272	-9.96455	-5.6942	-8.99126	-9.81997	-5.11476	1.09886	9.11492
Tree 10	-19.7793	-17.7705	-17.3663	-19.4053	-25.6385	-14.5739	-23.1074	-27.8064	-23.5845	-19.879	-13.716	-23.116	-21.0441	-17.1783	-12.1929	-4.86798
Tree 11	-10.3049	-7.49283	-7.89178	-18.6234	-18.0387	-6.00103	-22.1519	-20.5998	-13.4343	-14.9808	-10.2424	-10.6327	-6.79667	-1.41532	5.68543	8.21155
Tree 12	-13.6595	-12.4517	-11.2464	-17.5706	-19.5332	-10.8746	-24.5182	-3.60961	-20.5085	-18.1763	-13.1362	-22.6057	-22.8817	-22.8426	-18.6234	-9.41843
Tree 13	-16.951	-15.2815	-14.5379	-18.0764	-17.7273	-13.0929	-20.3892	-20.2577	-17.7912	-13.6596	-8.75272	-16.5948	-12.8325	-8.39159	-1.78665	6.54793
Tree 14	-26.1686	-23.5133	-23.7556	-25.0578	-24.1308	-20.877	-25.6567	-25.2901	-25.9738	-26.3983	-22.6696	-26.0027	-24.7112	-21.3228	-21.2903	-14.4946
Tree 15	-12.443	-43.4183	-10.0297	-17.2522	-22.9891	-40.2217	-30.9634	-33.0496	-11.9093	-8.46104	-2.62828	-9.35639	-5.42089	-0.128075	7.16834	4.43222
Tree 16	-20.3857	-17.2843	-17.9726	-21.8786	-21.3266	-15.6822	-23.894	-23.5743	-21.8294	-20.5607	-15.2574	-21.5984	-19.7309	-15.9976	-10.4503	-3.11776
Tree 17	-18.458	-15.2327	-16.045	-19.6637	-19.2125	-12.8362	-21.1077	-21.3264	-19.6784	-18.0579	-13.1037	-18.1801	-16.7752	-13.1813	-18.7758	-13.547
Tree 18	-19.0232	-15.8675	-16.6101	-22.0056	-20.088	-14.1185	-24.4027	-21.6061	-17.2593	-19.1371	-16.7237	-14.8998	-11.7751	-7.65057	-3.27334	2.56789
Tree 19	-15.3493	-13.2147	-12.9362	-16.6377	-16.1767	-12.5801	-12.429	-307.367	-14.959	-11.2661	-5.61412	-12.4566	-12.976	-10.31	-5.45224	-0.15944
Tree 20	-16.8873	-13.3288	-14.4741	-19.1232	-17.1908	-12.596	-12.3293	-19.7755	-18.0829	-15.2093	-10.5969	-18.3104	-17.0798	-15.1676	-10.4622	-4.24016
Tree 21	-19.9564	-16.0848	-17.5434	-21.0396	-23.4516	-12.8897	-23.2716	-21.1541	-26.4837	-23.833	-18.5789	-28.8452	-29.0226	-28.6139	-28.2736	-28.4578
Tree 22	-16.1703	-16.1703	-13.7571	-16.6628	-15.1727	-15641.1	-15641.1	-15641.1	-16.1212	-12.3839	-6.3883	-15.4641	-14.4943	-11.8636	-7.16869	-0.259041
Tree 23	-16.3335	-26.5553	-13.9205	-18.2593	-19.8941	-23.3546	-24.1523	-22.8878	-17.1479	-14.7839	-9.96894	-16.2581	-13.7448	-17.0018	-19.3432	-16.4003
Tree 24	-17.2506	-32.8408	-14.8375	-17.382	-22.6756	-30.0773	-29.3096	-27.178	-19.1383	-15.7579	-9.75304	-18.7608	-15.233	-10.3857	-4.18201	-1.07345
Tree 25	-19.6513	-18.118	-17.2383	-20.5057	-19.9204	-16.2402	-16.1759	-13.2713	-18.1915	-18.6556	-14.0406	-17.6849	-18.722	-18.3144	-13.3378	-6.85345
Tree 26	-26.3062	-25.7006	-23.9445	-24.8441	-24.762	-22.9482	-26.9578	-25.7002	-25.7402	-23.0717	-17.2779	-25.8475	-23.0849	-18.9354	-24.55	-18.7975
Tree 27	-17.2689	-18.3346	-14.8557	-17.7264	-20.6214	-13522	-1.23128e+22	-8.58377	-20.6926	-16.7235	-11.0462	-27.5193	-28.6175	-24.8665	-19.8959	-13.0945
Tree 28	-19.6444	-18.8339	-17.2315	-17.771	-21.8491	-16.0377	-22.6506	-20.0207	-24.4323	-20.1759	-14.1752	-26.4734	-28.0648	-28.1436	-24.4772	-17.5074
Tree 29	-20.5192	-20.5192	-18.1062	-20.6398	-19.4319	-19.0293	-19.0293	-19.0293	-20.7079	-18.1886	-12.2799	-18.7585	-19.2144	-16.473	-11.2472	-3.47097
Tree 30	-23.3548	-29.5592	-20.9417	-21.21	-33.2237	-26.7956	-23.1141	-32.21	-28.923	-25.1146	-19.7118	-32.5223	-32.4411	-32.4445	-28.7423	-21.983
Tree 31	-4.27291	-20.4567	-1.85971	-10.6158	-13.9272	-17.2601	-16.5139	-10.5206	-3.65054	-0.925657	4.88702	-0.717062	3.36279	7.93279	16.0626	25.3647
Tree 32	-13.1579	-6.25945	-10.7448	-18.0753	-19.0012	-4.94135	-19.7643	2.27674	-15.0767	-14.3494	-8.63031	-13.9035	-10.5253	-5.70936	0.982171	9.66116
Tree 33	4.47498	14.2256	6.88842	-8.16919	-18.9329	0.430296	4.53364	-8.24715	4.65154	8.94767	14.7018	8.93388	14.0744	20.4767	27.9028	37.6964
Tree 34	-14.6577	-12.6563	-12.2446	-19.3315	-18.9888	-11.4462	-22.5993	-21.6137	-15.7162	-14.3151	-8.97675	-13.3007	-9.97367	-4.81506	2.2553	0.355605
Tree 35	-14.2596	-8.77189	-11.8465	-16.361	-22.5638	-13.3124	-10.5786	-5.60939	-14.3833	-12.7118	-8.62221	-12.9546	-10.1412	-5.81441	-3.83498	-2.6312
Tree 36	-19.4963	-18.3015	-17.0832	-19.4742	-18.4921	-17.431	-16.272	-419.053	-21.7185	-17.1339	-11.7947	-19.689	-16.8616	-12.9594	-7.64819	1.31797
Tree 37	-9.92561	-21.4892	-7.51242	-13.4197	-17.4429	-19.1393	-18.9143	-16.1711	-10.4933	-7.98479	-2.40586	-7.78393	-5.52328	-1.31115	4.04307	13.9751
Tree 38	-20.0294	-20.0294	-17.6163	-19.7249	-17.4173	-18.8427	-18.8427	-18.8427	-19.1862	-19.4999	-15.8366	-19.215	-16.8793	-12.161	-8.28477	-5.50931
Tree 39	-12.8945	-14.6437	-10.4814	-16.1929	-24.5445	-21.744	-28.0428	-14.072	-14.1934	-11.213	-6.66796	-14.9583	-12.2034	-7.42484	-0.516058	7.39554
Tree 40	-20.1522	-39.3962	-17.7391	-21.1194	-21.0677	-37.592	-26.7489	-37.1165	-21.2213	-19.9912	-15.1212	-25.3502	-24.4115	-30.3452	-26.6146	-21.4097
Tree 41	-15.3376	-21.8472	-12.9245	-17.6627	-19.2352	-18.6431	-21.3274	-17.9851	-14.4093	-12.5787	-8.16132	-12.4893	-9.91062	-5.93199	1.75306	-8.52746
Tree 42	-20.6651	-25.473	-18.2522	-18.3734	-24.3178	-28.017	-25.8165	-1037.63	-22.4989	-18.019	-12.4058	-24.2632	-24.7435	-20.1936	-14.3048	-8.25304
Tree 43	-24.5633	-24.5633	-22.2477	-24.1926	-22.6778	-22.1504	-22.1504	-22.1504	-25.553	-26.0486	-21.2157	-23.4832	-20.1121	-15.9567	-12.1766	-5.09853
Tree 44	-24.1334	-23.104	-21.7203	-21.7299	-20.8215	-20.7465	-20.3685	-17.7536	-24.0089	-19.5905	-13.4946	-25.5552	-24.0056	-21.3374	-18.1355	-12.2934
Tree 45	-21.507	-25.1067	-19.094	-21.8108	-21.7981	-21.9126	-23.9956	-19.6139	-19.8451	-18.4854	-13.0029	-18.9617	-17.2964	-13.4776	-17.6477	-11.0728
Tree 46	-13.4244	-12.3031	-11.0113	-16.2423	-21.2435	-15.2072	-10.4269	-7.82383	-17.2799	-13.5485	-7.47476	-16.5018	-14.4041	-10.1331	-4.6869	4.34158
Tree 47	-9.19598	-11.2451	-6.78278	-13.2693	-27.076	-18.4428	-16.8128	-10.4193	-10.7722	-6.46104	-1.1308	-17.7517	-20.8656	-20.2182	-18.1671	-13.2378
Tree 48	-24.0533	-26.9228	-21.6402	-23.8757	-21.6091	-24.3673	-25.0263	-21.399	-23.2221	-22.3837	-18.3132	-21.607	-18.579	-14.2167	-15.6165	-9.28834
Tree 49	-18.683	-16.1342	-16.2699	-20.0131	-19.0675	-15.1696	-14.0627	-21.6659	-19.0532	-17.3075	-13.1905	-18.1334	-14.6563	-10.3877	-3.29221	-1.37649
Tree 50	-21.6022	-22.7502	-19.1892	-20.7802	-20.2638	-20.1726	-15.7398	-16.7439	-26.9016	-24.1442	-19.475	-26.4305	-32.1672	-29.1391	-25.4599	-19.6217

## Sheet: Crocodylia
Tree/AICc score	Uniform BM	BMS	Early Burst	Uniform OU	SURFACE	OUMV	OUMA	OUMVA	Uniform trend model	Time-shift trend 1	Time-shift trend 2	Time-shift trend 3	Node-shift trend 1	Node-shift trend 2	Node-shift trend 3	Node-shift trend 4	Node-shift trend 5	Node-shift trend 6	Node-shift trend 7
Tree 1	-30.0397	-43.9501	-27.8547	-46.5973	-83.7698	-44.6788	-79.2834	-2554.93	-33.1767	-33.4834	-33.1471	-28.4313	-35.1348	-34.1113	-32.5542	-44.1133	-42.7664	-39.8089	-35.6098
Tree 2	-43.3686	-42.2592	-41.1835	-52.0153	-79.1054	-42.219	-56.0639	-50.1672	-45.2134	-50.787	-50.0697	-45.269	-45.5064	-44.6557	-43.986	-51.832	-50.945	-48.5444	-43.8137
Tree 3	-24.7406	-39.9941	-22.5552	-39.8968	-85.052	-44.6161	-33807.4	-62.2392	-26.2134	-26.333	-25.4903	-21.0293	-26.6848	-24.6189	-21.5156	-25.0274	-21.6905	-16.9589	-12.6985
Tree 4	-33.5312	-33.5005	-31.3462	-49.4701	-85.8321	-40.0926	-75.1621	-2754.09	-35.9448	-38.2343	-35.7749	-31.2251	-36.011	-33.2313	-30.6927	-26.685	-24.1523	-19.7311	-13.5139
Tree 5	-48.7828	-49.2864	-46.5979	-56.3629	-86.739	-50.3445	-3674.67	-64.2267	-50.0068	-49.5397	-50.6921	-45.6335	-50.8771	-48.2123	-46.4212	-42.9886	-38.2443	-33.7948	-47.9667
Tree 6	-0.898324	-1.80385	1.28773	-35.0542	-91.6714	-35.2742	-9.29542	-72.8419	-2.89221	-1.12112	2.94611	8.09876	-2.09234	0.639049	4.72699	9.26621	12.4539	15.7606	19.7375
Tree 7	-33.0647	-28.3108	-30.8791	-50.3542	-79.4117	-33.6152	-28.1696	-1.42047e+12	-35.6255	-35.1971	-32.6492	-28.568	-35.5246	-34.7018	-37.5385	-34.1705	-30.0457	-24.3798	-18.6484
Tree 8	-37.8241	-31.7493	-35.6387	-50.0875	-85.7456	-40.1076	-2352.02	-81.6048	-39.9677	-40.7928	-40.8863	-36.9033	-39.5013	-38.4226	-44.4758	-42.3046	-38.5205	-34.1324	-29.8095
Tree 9	-24.668	-20.3214	-22.4827	-44.1919	-79.8389	-24.4686	-21.0184	-1577.53	-26.2956	-27.1763	-24.862	-20.0618	-28.7208	-27.6097	-38.364	-38.3202	-34.3776	-29.5013	-24.4914
Tree 10	-22.0163	-39.5973	-19.8315	-43.6077	-88.1322	-45.2488	-87.3129	-2170.73	-28.2554	-30.2554	-30.8572	-25.8814	-36.0572	-34.6533	-55.5207	-57.8676	-56.4848	-55.4648	-53.279
Tree 11	-27.6771	-27.1295	-25.492	-44.4344	-78.8244	-35.5226	-76.7026	-1.29273e+08	-31.3967	-35.0436	-32.5458	-27.8881	-32.2547	-30.7403	-43.2376	-41.3208	-38.2533	-34.4806	-29.7977
Tree 12	-28.848	-57.9693	-26.6628	-44.8318	-80.8922	-54.9964	-2395.3	-6202.23	-32.1148	-33.5798	-31.3431	-26.7726	-33.4334	-31.6797	-40.8144	-39.5648	-36.0631	-31.7064	-26.6633
Tree 13	-35.911	-46.1784	-33.7261	-48.6886	-81.3023	-49.1029	-55.1531	-2.81885e+07	-40.4451	-42.0773	-40.1488	-35.3437	-44.0391	-42.2931	-58.3722	-56.9682	-53.7226	-50.2257	-45.1861
Tree 14	12.1562	13.9852	14.3426	-34.4847	-91.6714	-25.1457	-97.0575	-86.0312	12.384	14.1868	17.8652	22.7463	14.6137	17.9459	17.2542	21.4873	26.7177	33.0068	39.541
Tree 15	-8.1656	-20.3546	-5.98009	-37.2281	-80.7403	-37.0833	-2336.78	-1255.78	-8.96607	-9.03359	-6.38839	-2.8748	-12.2204	-8.78215	-16.15	-12.7502	-8.14119	-3.02944	2.59287
Tree 16	-33.3936	-45.404	-31.2086	-45.6523	-85.7428	-48.0828	-70.9863	-1.86126e+09	-36.1709	-39.8384	-37.6604	-32.7499	-38.3215	-35.9018	-33.2845	-30.1886	-26.8008	-26.6604	-24.0853
Tree 17	-29.9663	-48.9779	-27.781	-46.3183	-84.7898	-48.4419	-58.2743	-3615.95	-32.3784	-35.2381	-31.8595	-27.2781	-33.3474	-31.3891	-40.2332	-37.7542	-34.5872	-30.9858	-25.385
Tree 18	-17.9019	-25.4938	-15.7166	-38.1167	-79.2874	-30.0084	-3716.31	-1295.79	-22.343	-22.0897	-22.5223	-17.3288	-24.2169	-23.0356	-19.8796	-16.2778	-27.6798	-23.6526	-18.9713
Tree 19	-34.3224	-30.9678	-32.1372	-45.9986	-85.0599	-38.726	-72.1908	-62.9274	-36.1433	-38.6993	-35.3789	-31.2149	-37.3683	-36.8147	-34.6283	-45.8316	-43.0373	-39.2039	-34.8086
Tree 20	-28.1539	-36.3052	-25.9686	-44.5401	-83.8195	-35.8597	-22.9396	-1241.58	-31.4552	-30.7286	-29.2365	-25.2769	-30.3584	-28.7154	-26.0778	-22.7306	-18.4194	-23.2716	-18.5489
Tree 21	-0.883634	-1.41796	1.30241	-34.9317	-91.6714	-34.0013	-7.55455	-72.5256	-1.22044	-0.934457	2.90964	6.43072	-0.475238	3.23313	7.33123	6.66697	11.2337	16.2826	22.9062
Tree 22	-31.5442	-44.8153	-29.359	-48.0512	-80.4827	-41.7663	-2139.96	-1584.56	-34.6537	-39.0262	-37.3954	-32.2904	-35.4907	-35.5257	-45.67	-43.502	-40.7366	-37.3743	-32.507
Tree 23	-14.2883	-21.2753	-12.1026	-34.6388	-91.6714	-44.5221	-74.7213	-76.04	-15.5443	-15.6707	-13.3056	-8.23142	-17.8078	-14.452	-11.1651	-7.4332	-2.76116	0.589814	5.76161
Tree 24	-14.3999	-23.5059	-12.2144	-37.0724	-80.4942	-22.066	-52.5224	-2349.14	-18.2647	-17.6426	-15.494	-10.498	-18.7871	-15.7768	-12.0152	-18.5773	-15.4584	-10.4056	-4.2583
Tree 25	-47.3544	-44.5548	-45.1695	-56.3251	-86.8315	-51.0832	-1805.26	-1814.95	-49.933	-52.6113	-50.3314	-45.7144	-50.8842	-48.5991	-58.9524	-57.1269	-53.9365	-50.0583	-44.8696
Tree 26	-41.5415	-43.6461	-39.3564	-51.9989	-81.8762	-51.3923	-4.10118e+12	-2.44417e+09	-42.9492	-46.0821	-46.2726	-41.212	-43.417	-41.3102	-39.8272	-46.2936	-43.5518	-39.8577	-34.5134
Tree 27	-8.14033	-35.0242	-5.95434	-36.3869	-88.4557	-33.8951	-66.4977	-1151.42	-8.2806	-7.29957	-4.39588	-0.33894	-6.5185	-3.2154	-0.40937	3.36639	7.9751	13.254	19.1274
Tree 28	-35.9579	-59.3153	-33.7728	-47.2524	-79.5648	-56.3243	-65.5401	-1175.54	-38.506	-40.5714	-39.3923	-34.7916	-40.4597	-39.3916	-37.5786	-35.1055	-31.0435	-25.9995	-19.9303
Tree 29	-17.5981	-32.2633	-15.4121	-40.5053	-81.9071	-32.1636	-60.1056	-64.6967	-20.3848	-19.376	-15.6433	-12.3117	-18.4765	-15.7911	-11.9346	-7.54507	-2.91861	2.87985	9.67616
Tree 30	-20.3855	-23.4113	-18.1998	-41.0577	-83.8067	-39.4998	-3603.9	-20.7863	-21.5017	-23.9207	-21.877	-16.7204	-22.4834	-19.2768	-15.9115	-12.2714	-18.2347	-13.1387	-6.72321
Tree 31	-16.0953	-42.4843	-13.9103	-37.0058	-88.4632	-40.7039	-2454.79	-1197.55	-22.6938	-23.2177	-21.5161	-16.7466	-25.3488	-23.5379	-21.4201	-17.7329	-29.0721	-25.6695	-32.2199
Tree 32	-27.1842	-29.1873	-24.9991	-43.6705	-86.2092	-45.6064	-1169.48	-75.0381	-30.9731	-34.5123	-31.1846	-26.605	-32.5942	-29.2785	-25.6667	-22.4375	-21.4093	-17.3313	-20.3071
Tree 33	-23.9251	-31.117	-21.7399	-40.5574	-86.3075	-50.7038	-2418.9	-2401.47	-26.76	-27.4456	-25.0591	-21.0918	-33.291	-30.7177	-28.3271	-28.5703	-24.3117	-19.1965	-13.6222
Tree 34	-6.38479	0.29495	-4.19929	-36.3394	-91.6714	-39.6503	-39.2496	-75.9684	-6.8116	-8.93763	-7.55234	-3.67483	-10.4949	-7.16332	-15.2801	-11.8254	-7.61657	-2.1792	3.68563
Tree 35	-49.4217	-53.3742	-47.2368	-59.3013	-90.2799	-57.3609	-84.3563	-1748.26	-53.6025	-55.2513	-53.5869	-48.6076	-55.0448	-55.841	-65.6944	-62.9	-60.5312	-56.6516	-51.3905
Tree 36	-7.3339	-9.4687	-5.14814	-36.6354	-91.6714	-31.068	-53.749	-2.38199e+06	-8.78709	-9.54654	-12.2888	-7.37435	-10.922	-9.53672	-6.52179	-6.10189	-1.41993	2.51993	4.50045
Tree 37	28.603	29.2245	30.7895	-34.4117	-91.6714	-21.9802	-33.9225	-68.6757	27.7492	29.5707	33.6188	38.6192	27.7307	31.0109	35.0075	38.152	43.0968	48.0723	52.648
Tree 38	-46.2276	-41.6362	-44.0426	-56.3919	-87.3379	-49.4712	-3.8419e+06	-4.38227e+08	-48.5983	-50.8565	-48.3544	-43.6698	-48.4644	-46.3849	-43.5457	-39.9738	-36.5549	-41.8467	-37.4254
Tree 39	-37.2044	-52.8043	-35.0194	-49.1793	-84.8686	-51.8842	-74.7271	-1246.05	-42.644	-42.2683	-41.0443	-36.0639	-42.2517	-40.0429	-37.6226	-52.401	-48.4156	-44.7236	-39.52
Tree 40	-42.2996	-46.6309	-40.1149	-49.1479	-87.3985	-52.4643	-87.475	-2280.97	-43.6915	-48.7971	-47.5218	-43.206	-46.0186	-43.3908	-40.2623	-51.4333	-48.2861	-45.0686	-40.4878
Tree 41	3.12457	9.88366	5.31058	-34.4943	-91.6714	-35.7026	-40.7593	-104.648	2.04987	3.11603	4.72305	8.97734	0.840018	4.7125	0.272582	4.88829	10.3322	15.9418	22.153
Tree 42	51.3663	43.6421	53.5533	-34.2639	-91.6714	-15.4042	6.16212	-0.174066	52.6274	57.1208	60.6082	65.1383	56.3312	60.3693	64.6527	69.6253	75.0688	81.1972	87.8279
Tree 43	1.61401	-36.9153	3.80037	-35.6202	-85.2767	-30.4521	-13.5008	-2.29727e+09	0.592008	2.84358	6.30412	11.4825	2.8232	6.10001	9.96081	10.9879	15.4079	21.6628	28.254
Tree 44	-52.398	-73.3479	-50.2131	-57.2619	-82.6928	-71.359	-1762.45	-1235.91	-53.9085	-58.4585	-59.2335	-55.423	-55.3158	-53.0318	-50.8182	-47.6116	-43.9002	-39.1424	-48.2991
Tree 45	-43.1743	-45.9748	-40.9896	-52.0086	-79.567	-43.2615	-64.4221	-59.2477	-49.2208	-50.7219	-47.7352	-42.9966	-51.2733	-48.9046	-60.0948	-58.288	-55.5952	-52.2271	-47.215
Tree 46	-48.3347	-47.5136	-46.1495	-57.6035	-86.7135	-56.2503	-2658.77	-2099.77	-50.0591	-52.134	-52.8417	-49.4019	-51.1815	-50.1947	-47.983	-44.445	-40.7601	-35.6455	-30.2473
Tree 47	-19.6908	-31.0863	-17.5053	-38.801	-91.6714	-53.2123	-39.3654	-70.6785	-22.9092	-23.7695	-21.5661	-18.6105	-23.7374	-23.8241	-20.6512	-17.1643	-23.131	-19.3473	-13.8497
Tree 48	-33.9985	-28.448	-31.8134	-48.1326	-82.333	-34.199	-54.5844	-2552.9	-38.139	-38.4265	-35.145	-30.3603	-38.0174	-36.8743	-47.4482	-45.5688	-42.0738	-37.2587	-31.689
Tree 49	-22.4828	-53.3453	-20.2975	-39.0907	-77.5626	-52.4338	-49.8351	-3.30689e+06	-24.6948	-25.7628	-24.3019	-19.231	-26.7722	-24.6595	-22.0734	-18.2043	-29.3526	-24.664	-19.2768
Tree 50	-33.1036	-66.1296	-30.9182	-44.5545	-81.9082	-63.1207	-49.4596	-1620.3	-34.1346	-35.4775	-35.0241	-30.9409	-33.1436	-31.248	-28.0725	-34.8775	-31.566	-27.1766	-23.1368
