# Supplementary material for: The multi-peak adaptive landscape of crocodylomorph body size evolution
Source: BMC Evol Biol. 2019 Aug 7;19:167. doi: 10.1186/s12862-019-1466-4 (PMC6686447; doi:10.1186/s12862-019-1466-4)
Supplement: Supplementary file 4 — ZIP-archive containing plots of all SURFACE model fits. (ZIP 1189 kb) [file 12862_2019_1466_MOESM4_ESM.zip]

Archive with 19 entries (18 files):
- Supp Figures/
- Supp Figures/alternative_tree.pdf
- Supp Figures/alternative_tree_2.pdf
- Supp Figures/croc_tree.pdf
- Supp Figures/Fig S1.cdr
- Supp Figures/Fig S1.pdf
- Supp Figures/Fig S1.tif
- Supp Figures/Fig S2.cdr
- Supp Figures/Fig S2.pdf
- Supp Figures/Fig S2.tif
- Supp Figures/Fig S3.cdr
- Supp Figures/Fig S3.pdf
- Supp Figures/Fig S3.tif
- Supp Figures/Fig S4.cdr
- Supp Figures/Fig S4.pdf
- Supp Figures/Fig S4.tif
- Supp Figures/Fig S5.cdr
- Supp Figures/Fig S5.pdf
- Supp Figures/Fig S5.tif
