# Supplementary material for: The multi-peak adaptive landscape of crocodylomorph body size evolution
Source: BMC Evol Biol. 2019 Aug 7;19:167. doi: 10.1186/s12862-019-1466-4 (PMC6686447; doi:10.1186/s12862-019-1466-4)
Supplement: Supplementary file 5 — ZIP-archive containing the (unscaled) phylogenetic trees used for our macroevolutionary analyses (in .tre format), ages data of terminal taxa (for time-scaling methods), and MrBayes command for FBD tip-dating method. (ZIP 27 kb) [file 12862_2019_1466_MOESM5_ESM.zip]

Archive with 9 entries (8 files):
- Additional file 5 (trees and ages)/
- Additional file 5 (trees and ages)/First and last appearances dates (for APT).txt
- Additional file 5 (trees and ages)/First and last appearances dates_for APT.txt
- Additional file 5 (trees and ages)/MrBayes command for FBD tip-dating meth.nex
- Additional file 5 (trees and ages)/MrBayes command for FBD tip-dating method.nex
- Additional file 5 (trees and ages)/Occurences dates (for FBD method).txt
- Additional file 5 (trees and ages)/Tree 1 (Thalattosuchia wihtin Neosuchia).tre
- Additional file 5 (trees and ages)/Tree 2 (Thalattosuchia sister to Crocodyliformes).tre
- Additional file 5 (trees and ages)/Tree 3 (Thalattosuchia sister to Mesoeucrocodylia).tre
