# Supplementary material for: The multi-peak adaptive landscape of crocodylomorph body size evolution
Source: BMC Evol Biol. 2019 Aug 7;19:167. doi: 10.1186/s12862-019-1466-4 (PMC6686447; doi:10.1186/s12862-019-1466-4)
Supplement: Supplementary file 5 — ZIP-archive containing the (unscaled) phylogenetic trees used for our macroevolutionary analyses (in .tre format), ages data of terminal taxa (for time-scaling methods), and MrBayes command for FBD tip-dating method. (ZIP 27 kb) [file 12862_2019_1466_MOESM5_ESM.zip › Additional file 5 (trees and ages)/MrBayes command for FBD tip-dating meth.nex]

#NEXUS
BEGIN DATA;
DIMENSIONS  NTAX=305 NCHAR=1;
FORMAT DATATYPE=STANDARD GAP=- MISSING=?;
MATRIX
Pseudohesperosuchus_jachaleri   ?
Hesperosuchus_agilis   ?
Dromicosuchus_grallator   ?
Saltoposuchus_connectens   ?
Terrestrisuchus_gracilis   ?
Litargosuchus_leptorhynchus   ?
Kayentasuchus_walkeri   ?
Sphenosuchus_acutus   ?
Dibothrosuchus_elaphros   ?
Junggarsuchus_sloani   ?
Almadasuchus_figarii   ?
Orthosuchus_stormbergi   ?
Edentosuchus_tienshanensis   ?
Hemiprotosuchus_leali   ?
Protosuchus_richardsoni   ?
Protosuchus_haughtoni   ?
Zaraasuchus_shepardi   ?
Gobiosuchus_kielanae   ?
Sichuanosuchus_shuhanensis   ?
Sichuanosuchus_huidongensis   ?
Shantungosuchus_hangjinensis   ?
Shantungosuchus_chuhsienensis   ?
Shantungosuchus_brachycephalus   ?
Neuquensuchus_universitas   ?
Nominosuchus_matutinus   ?
Fruitachampsa_callisoni   ?
Adzhosuchus_fuscus   ?
Shartegosuchus_asperopalatum   ?
Hsisosuchus_chungkingensis   ?
Hsisosuchus_dashanpuensis   ?
Hsisosuchus_chowi   ?
Anatosuchus_minor   ?
Araripesuchus_tsangatsangana   ?
Araripesuchus_wegeneri   ?
Araripesuchus_buitreraensis   ?
Araripesuchus_gomesii   ?
Araripesuchus_patagonicus   ?
Uruguaysuchus_aznarezi   ?
Stolokrosuchus_lapparenti   ?
Kaprosuchus_saharicus   ?
Mahajangasuchus_insignis   ?
Hamadasuchus_rebouli   ?
Gasparinisuchus_peirosauroides   ?
Lomasuchus_palpebrosus   ?
Uberabasuchus_terrificus   ?
Montealtosuchus_arrudacamposi   ?
Candidodon_itapecuruense   ?
Libycosuchus_brevirostris   ?
Simosuchus_clarki   ?
Pakasuchus_kapilimai   ?
Malawisuchus_mwakasyungutiensis   ?
Morrinhosuchus_luziae   ?
Coringasuchus_anisodontis   ?
Adamantinasuchus_navae   ?
Yacarerani_boliviensis   ?
Armadillosuchus_arrudai   ?
Sphagesaurus_huenei   ?
Caryonosuchus_pricei   ?
Labidiosuchus_amicum   ?
Mariliasuchus_amarali   ?
Notosuchus_terrestris   ?
Caipirasuchus_stenognathus   ?
Caipirasuchus_paulistanus   ?
Caipirasuchus_montealtensis   ?
Chimaerasuchus_paradoxus   ?
Comahuesuchus_brachybuccalis   ?
Pabwehshi_pakistanensis   ?
Lorosuchus_nodosus   ?
Cynodontosuchus_rothi   ?
Pehuenchesuchus_enderi   ?
Iberosuchus_macrodon   ?
Bergisuchus_dietrichbergi   ?
Pissarrachampsa_sera   ?
Stratiotosuchus_maxhechti   ?
Campinasuchus_dinizi   ?
Baurusuchus_albertoi   ?
Baurusuchus_pachecoi   ?
Baurusuchus_salgadoensis   ?
Barinasuchus_arveloi   ?
Ayllusuchus_fernandezi   ?
Bretesuchus_bonapartei   ?
Sebecus_querejazus   ?
Sebecus_icaeorhinus   ?
Sebecus_huilensis   ?
Platysuchus_multicrobiculatus   ?
Teleosaurus_cadomensis   ?
Steneosaurus_bollensis   ?
Steneosaurus_leedsi   ?
Steneosaurus_megistorhynchus   ?
Steneosaurus_edwardsi   ?
Machimosaurus_hugii   ?
Machimosaurus_mosae   ?
Pelagosaurus_typus   ?
Teleidosaurus_calvadosii   ?
Eoneustes_gaudryi   ?
Eoneustes_bathonicus   ?
Zoneait_nargorum   ?
metriorhynchus_brachyrhynchus   ?
metriorhynchus_westermanni   ?
metriorhynchus_casamiquelai   ?
Neptunidraco_ammoniticus   ?
Tyrannoneustes_lythrodectikos   ?
Purranisaurus_potens   ?
Plesiosuchus_manselii   ?
Torvoneustes_carpenteri   ?
Dakosaurus_maximus   ?
Dakosaurus_andiniensis   ?
Geosaurus_lapparenti   ?
Geosaurus_grandis   ?
Geosaurus_giganteus   ?
Metriorhynchus_superciliosus   ?
Metriorhynchus_geoffroyii   ?
Metriorhynchus_hastifer   ?
Gracilineustes_leedsi   ?
Gracilineustes_acutus   ?
Rhacheosaurus_gracilis   ?
Cricosaurus_saltillense   ?
Cricosaurus_suevicus   ?
Cricosaurus_elegans   ?
Cricosaurus_vignaudi   ?
Cricosaurus_gracilis   ?
Cricosaurus_schroederi   ?
Cricosaurus_araucanensis   ?
Cricosaurus_lithographicus   ?
Cricosaurus_macrospondylus   ?
Chenanisuchus_lateroculi   ?
Anthracosuchus_balrogus   ?
Cerrejonisuchus_improcerus   ?
Hyposaurus_rogersii   ?
Sokotosuchus_ianwilsoni   ?
Phosphatosaurus_gavialoides   ?
Arambourgisuchus_khouribgaensis   ?
Dyrosaurus_phosphaticus   ?
Dyrosaurus_maghribensis   ?
Acherontisuchus_guajiraensis   ?
Congosaurus_bequaerti   ?
Atlantosuchus_coupatezi   ?
Guarinisuchus_munizi   ?
Rhabdognathus_keiniensis   ?
Rhabdognathus_aslerensis   ?
Meridiosaurus_valisparadisi   ?
Elosuchus_cherifiensis   ?
Pholidosaurus_purbeckensis   ?
Pholidosaurus_schaumburgensis   ?
Terminonaris_robusta   ?
Sarcosuchus_imperator   ?
Sarcosuchus_hartii   ?
Atoposaurus_oberndorferi   ?
Alligatorellus_beaumonti   ?
Alligatorium_meyeri   ?
Knoetschkesuchus_langenbergensis   ?
Knoetschkesuchus_guimarotae   ?
Theriosuchus_pusillus   ?
Eutretauranosuchus_delfsi   ?
Sunosuchus_junggarensis   ?
Chalawan_thailandicus   ?
Sunosuchus_miaoi   ?
Siamosuchus_phuphokensis   ?
Amphicotylus_lucasii   ?
Nannosuchus_gracilidens   ?
Anteophthalmosuchus_hooleyi   ?
Goniopholis_baryglyphaeus   ?
Goniopholis_simus   ?
Goniopholis_kiplingi   ?
Bernissartia_fagesii   ?
Paralligator_gradilifrons   ?
Paralligator_major   ?
Rugosuchus_nonganensis   ?
Batrachomimus_pastosbonensis   ?
Shamosuchus_djadochtaensis   ?
Wannchampsus_kirpachi   ?
Isisfordia_duncani   ?
Susisuchus_anatoceps   ?
Susisuchus_jaguaribensis   ?
Hylaeochampsa_vectiana   ?
Allodaposuchus_precedens   ?
Agaresuchus_subjuniperus   ?
Arenysuchus_gascabadiolorum   ?
Lohuecosuchus_mechinorum   ?
Lohuecosuchus_megadontos   ?
Iharkutosuchus_makadii   ?
Acynodon_adriaticus   ?
Acynodon_iberoccitanus   ?
Pachycheilosuchus_trinquei   ?
Pietraroiasuchus_ormezzanoi   ?
Eothoracosaurus_mississipiensis   ?
thoracosaurus_macrorhynchus   ?
Thoracosaurus_neocesariensis   ?
Eosuchus_lerichei   ?
Eosuchus_minor   ?
Eogavialis_africanus   ?
Ikanogavialis_gameroi   ?
Gryposuchus_colombianus   ?
Gavialis_gangeticus   ?
Gavialis_bengawanicus   ?
Borealosuchus_sternbergii   ?
Borealosuchus_formidabilis   ?
Borealosuchus_acutidentatus   ?
Borealosuchus_wilsoni   ?
Borealosuchus_threeensis   ?
Planocrania_hengdongensis   ?
Planocrania_datangensis   ?
Boverisuchus_magnifrons   ?
Boverisuchus_vorax   ?
Prodiplocynodon_langi   ?
Crocodylus_affinis   ?
Crocodylus_depressifrons   ?
Asiatosuchus   ?
Crocodylus_acer   ?
Brachyuranochampsa_eversolei   ?
Kentisuchus_spenceri   ?
Megadontosuchus_arduini   ?
Dollosuchus_densmorei   ?
Gavialosuchus_eggenbergensis   ?
Toyotamaphimeia_machikanensis   ?
Tomistoma_lusitanica   ?
Tomistoma_schlegelii   ?
Thecachampsa_carolinensis   ?
Thecacampsa_americana   ?
Thecachampsa_antiqua   ?
Penghusuchus_pani   ?
Paratomistoma_courtii   ?
Tomistoma_petrolica   ?
Crocodylus_megarhinus   ?
Kambara_implexidens   ?
Trilophosuchus_rackhami   ?
Australosuchus_clarkae   ?
Mecistops_cataphractus   ?
Crocodylus_porosus   ?
Crocodylus_rhombifer   ?
Crocodylus_niloticus   ?
Rimasuchus_lloydi   ?
Brochuchus_pigotti   ?
Euthecodon_arambourgii   ?
Voay_robustus   ?
Osteolaemus_osborni   ?
Osteolaemus_tetraspis   ?
Leidyosuchus_canadensis   ?
Diplocynodon_darwini   ?
Diplocynodon_hantoniensis   ?
Diplocynodon_ratelii   ?
Navajosuchus_mooki   ?
Ceratosuchus_burdoshi   ?
Allognathosuchus   ?
Procaimanoidea_kayi   ?
Arambourgia_gaudryi   ?
Procaimanoidea_utahensis   ?
Wannaganosuchus_brachymans   ?
Alligator_prenasalis   ?
Alligator_mcgrewi   ?
Alligator_olseni   ?
Alligator_sinensis   ?
Alligator_thomsoni   ?
Alligator_mefferdi   ?
Alligator_mississippiensis   ?
Albertochampsa_langstoni   ?
Stangerochampsa_mccabei   ?
Brachychampsa_sealeyi   ?
Brachychampsa_montana   ?
Eocaiman_cavernensis   ?
Tsoabichi_greenriverensis   ?
Paleosuchus_palpebrosus   ?
Paleosuchus_trigonatus   ?
Mourasuchus_amazonensis   ?
Orthogenysuchus_olseni   ?
Purussaurus_neivensis   ?
Purussaurus_mirandae   ?
Caiman_crocodilus   ?
Caiman_yacare   ?
Caiman_lutescens   ?
Caiman_latirostris   ?
Melanosuchus_niger   ?
Melanosuchus_fisheri   ?
Calsoyasuchus_valliceps   ?
Steneosaurus_obtusidens   ?
Zosuchus_davidsoni   ?
Vectisuchus_leptognathus   ?
Crocodylus_palaeindicus   ?
Steneosaurus_heberti   ?
Aplestosuchus_sordidus   ?
Tomistoma_cairense   ?
Diplocynodon_deponiae   ?
Piscogavialis_jugaliperforatus   ?
Gracilisuchus_stipanicicorum   ?
Barreirosuchus_franciscoi   ?
Yonghesuchus_sangbiensis   ?
Peipehsuchus_teleorhinus   ?
Turfanosuchus_dabanensis   ?
Purussaurus_brasiliensis   ?
Torvoneustes_coryphaeus   ?
Siquisiquesuchus_venezuelensis   ?
Gryposuchus_pachakamue   ?
Agaresuchus_fontisensis   ?
Postosuchus_alisonae   ?
Postosuchus_kirkpatricki   ?
Rauisuchus_tiradentes   ?
Prestosuchus_chiniquensis   ?
Shuvosaurus_inexpectatus   ?
Effigia_okeeffeae   ?
Carnufex_carolinensis   ?
Redondavenator_quayensis   ?
Trialestes_romeri   ?
Hallopus_victor   ?
Macelognathus_vagans   ?
Globidentosuchus_brachyrostris   ?

;
END;

begin mrbayes;

log start filename="croc_dating.out" replace;

[DATA]

			
[CONSTRAIN MONOPHYLY OF INGROUP]

	
[TOPOLOGICAL CONSTRAINTS FOR ADDITIONAL NODES]


constraint node1 = Turfanosuchus_dabanensis Gracilisuchus_stipanicicorum Yonghesuchus_sangbiensis;
constraint node2 = Gracilisuchus_stipanicicorum Yonghesuchus_sangbiensis;
constraint node3 = Shuvosaurus_inexpectatus Effigia_okeeffeae Prestosuchus_chiniquensis Rauisuchus_tiradentes Postosuchus_kirkpatricki Postosuchus_alisonae Carnufex_carolinensis Redondavenator_quayensis Pseudohesperosuchus_jachaleri Trialestes_romeri Saltoposuchus_connectens Terrestrisuchus_gracilis Litargosuchus_leptorhynchus Hesperosuchus_agilis Dromicosuchus_grallator Kayentasuchus_walkeri Sphenosuchus_acutus Dibothrosuchus_elaphros Junggarsuchus_sloani Almadasuchus_figarii Macelognathus_vagans Hallopus_victor Orthosuchus_stormbergi Edentosuchus_tienshanensis Hemiprotosuchus_leali Protosuchus_richardsoni Protosuchus_haughtoni Zaraasuchus_shepardi Gobiosuchus_kielanae Zosuchus_davidsoni Sichuanosuchus_shuhanensis Sichuanosuchus_huidongensis Shantungosuchus_hangjinensis Shantungosuchus_chuhsienensis Shantungosuchus_brachycephalus Nominosuchus_matutinus Fruitachampsa_callisoni Adzhosuchus_fuscus Shartegosuchus_asperopalatum Hsisosuchus_chungkingensis Hsisosuchus_dashanpuensis Hsisosuchus_chowi Anatosuchus_minor Araripesuchus_tsangatsangana Araripesuchus_wegeneri Araripesuchus_buitreraensis Araripesuchus_gomesii Araripesuchus_patagonicus Uruguaysuchus_aznarezi Stolokrosuchus_lapparenti Barreirosuchus_franciscoi Kaprosuchus_saharicus Mahajangasuchus_insignis Hamadasuchus_rebouli Gasparinisuchus_peirosauroides Lomasuchus_palpebrosus Uberabasuchus_terrificus Montealtosuchus_arrudacamposi Candidodon_itapecuruense Libycosuchus_brevirostris Simosuchus_clarki Neuquensuchus_universitas Pakasuchus_kapilimai Malawisuchus_mwakasyungutiensis Morrinhosuchus_luziae Coringasuchus_anisodontis Adamantinasuchus_navae Yacarerani_boliviensis Armadillosuchus_arrudai Sphagesaurus_huenei Caryonosuchus_pricei Labidiosuchus_amicum Mariliasuchus_amarali Notosuchus_terrestris Caipirasuchus_stenognathus Caipirasuchus_paulistanus Caipirasuchus_montealtensis Chimaerasuchus_paradoxus Comahuesuchus_brachybuccalis Pabwehshi_pakistanensis Lorosuchus_nodosus Cynodontosuchus_rothi Pehuenchesuchus_enderi Iberosuchus_macrodon Bergisuchus_dietrichbergi Barinasuchus_arveloi Ayllusuchus_fernandezi Bretesuchus_bonapartei Sebecus_querejazus Sebecus_icaeorhinus Sebecus_huilensis Pissarrachampsa_sera Stratiotosuchus_maxhechti Campinasuchus_dinizi Baurusuchus_albertoi Aplestosuchus_sordidus Baurusuchus_pachecoi Baurusuchus_salgadoensis Pholidosaurus_purbeckensis Pholidosaurus_schaumburgensis Terminonaris_robusta Chalawan_thailandicus Sarcosuchus_imperator Sarcosuchus_hartii Vectisuchus_leptognathus Meridiosaurus_valisparadisi Elosuchus_cherifiensis Chenanisuchus_lateroculi Anthracosuchus_balrogus Cerrejonisuchus_improcerus Hyposaurus_rogersii Sokotosuchus_ianwilsoni Phosphatosaurus_gavialoides Arambourgisuchus_khouribgaensis Acherontisuchus_guajiraensis Congosaurus_bequaerti Dyrosaurus_phosphaticus Dyrosaurus_maghribensis Atlantosuchus_coupatezi Guarinisuchus_munizi Rhabdognathus_keiniensis Rhabdognathus_aslerensis Peipehsuchus_teleorhinus Platysuchus_multicrobiculatus Teleosaurus_cadomensis Steneosaurus_bollensis Steneosaurus_heberti Steneosaurus_leedsi Steneosaurus_megistorhynchus Steneosaurus_edwardsi Steneosaurus_obtusidens Machimosaurus_hugii Machimosaurus_mosae Pelagosaurus_typus Teleidosaurus_calvadosii Eoneustes_gaudryi Eoneustes_bathonicus Zoneait_nargorum metriorhynchus_brachyrhynchus metriorhynchus_westermanni metriorhynchus_casamiquelai Neptunidraco_ammoniticus Tyrannoneustes_lythrodectikos Purranisaurus_potens Plesiosuchus_manselii Torvoneustes_carpenteri Torvoneustes_coryphaeus Dakosaurus_maximus Dakosaurus_andiniensis Geosaurus_lapparenti Geosaurus_grandis Geosaurus_giganteus Metriorhynchus_superciliosus Metriorhynchus_geoffroyii Metriorhynchus_hastifer Gracilineustes_leedsi Gracilineustes_acutus Rhacheosaurus_gracilis Cricosaurus_saltillense Cricosaurus_suevicus Cricosaurus_elegans Cricosaurus_vignaudi Cricosaurus_gracilis Cricosaurus_schroederi Cricosaurus_araucanensis Cricosaurus_lithographicus Cricosaurus_macrospondylus Atoposaurus_oberndorferi Alligatorellus_beaumonti Alligatorium_meyeri Theriosuchus_pusillus Knoetschkesuchus_langenbergensis Knoetschkesuchus_guimarotae Calsoyasuchus_valliceps Sunosuchus_miaoi Eutretauranosuchus_delfsi Sunosuchus_junggarensis Siamosuchus_phuphokensis Amphicotylus_lucasii Nannosuchus_gracilidens Anteophthalmosuchus_hooleyi Goniopholis_baryglyphaeus Goniopholis_simus Goniopholis_kiplingi Bernissartia_fagesii Pachycheilosuchus_trinquei Pietraroiasuchus_ormezzanoi Isisfordia_duncani Susisuchus_anatoceps Susisuchus_jaguaribensis Wannchampsus_kirpachi Shamosuchus_djadochtaensis Batrachomimus_pastosbonensis Rugosuchus_nonganensis Paralligator_gradilifrons Paralligator_major Acynodon_iberoccitanus Acynodon_adriaticus Hylaeochampsa_vectiana Iharkutosuchus_makadii Allodaposuchus_precedens Arenysuchus_gascabadiolorum Agaresuchus_subjuniperus Agaresuchus_fontisensis Lohuecosuchus_mechinorum Lohuecosuchus_megadontos Eothoracosaurus_mississipiensis thoracosaurus_macrorhynchus Thoracosaurus_neocesariensis Eosuchus_lerichei Eosuchus_minor Eogavialis_africanus Gavialis_gangeticus Gavialis_bengawanicus Gryposuchus_colombianus Gryposuchus_pachakamue Ikanogavialis_gameroi Piscogavialis_jugaliperforatus Siquisiquesuchus_venezuelensis Borealosuchus_sternbergii Borealosuchus_formidabilis Borealosuchus_acutidentatus Borealosuchus_wilsoni Borealosuchus_threeensis Planocrania_hengdongensis Planocrania_datangensis Boverisuchus_magnifrons Boverisuchus_vorax Prodiplocynodon_langi Crocodylus_affinis Crocodylus_depressifrons Asiatosuchus Crocodylus_acer Brachyuranochampsa_eversolei Kentisuchus_spenceri Megadontosuchus_arduini Dollosuchus_densmorei Gavialosuchus_eggenbergensis Toyotamaphimeia_machikanensis Tomistoma_cairense Tomistoma_lusitanica Tomistoma_schlegelii Thecachampsa_carolinensis Thecacampsa_americana Thecachampsa_antiqua Penghusuchus_pani Paratomistoma_courtii Tomistoma_petrolica Crocodylus_megarhinus Kambara_implexidens Trilophosuchus_rackhami Australosuchus_clarkae Mecistops_cataphractus Crocodylus_palaeindicus Crocodylus_porosus Crocodylus_rhombifer Crocodylus_niloticus Rimasuchus_lloydi Brochuchus_pigotti Euthecodon_arambourgii Voay_robustus Osteolaemus_osborni Osteolaemus_tetraspis Leidyosuchus_canadensis Diplocynodon_deponiae Diplocynodon_darwini Diplocynodon_hantoniensis Diplocynodon_ratelii Navajosuchus_mooki Ceratosuchus_burdoshi Allognathosuchus Procaimanoidea_kayi Arambourgia_gaudryi Procaimanoidea_utahensis Wannaganosuchus_brachymans Alligator_prenasalis Alligator_mcgrewi Alligator_olseni Alligator_sinensis Alligator_thomsoni Alligator_mefferdi Alligator_mississippiensis Albertochampsa_langstoni Stangerochampsa_mccabei Brachychampsa_sealeyi Brachychampsa_montana Globidentosuchus_brachyrostris Eocaiman_cavernensis Tsoabichi_greenriverensis Paleosuchus_palpebrosus Paleosuchus_trigonatus Mourasuchus_amazonensis Orthogenysuchus_olseni Purussaurus_neivensis Purussaurus_mirandae Purussaurus_brasiliensis Caiman_crocodilus Caiman_yacare Caiman_lutescens Caiman_latirostris Melanosuchus_niger Melanosuchus_fisheri;
constraint node4 = Shuvosaurus_inexpectatus Effigia_okeeffeae;
constraint node5 = Prestosuchus_chiniquensis Rauisuchus_tiradentes Postosuchus_kirkpatricki Postosuchus_alisonae Carnufex_carolinensis Redondavenator_quayensis Pseudohesperosuchus_jachaleri Trialestes_romeri Saltoposuchus_connectens Terrestrisuchus_gracilis Litargosuchus_leptorhynchus Hesperosuchus_agilis Dromicosuchus_grallator Kayentasuchus_walkeri Sphenosuchus_acutus Dibothrosuchus_elaphros Junggarsuchus_sloani Almadasuchus_figarii Macelognathus_vagans Hallopus_victor Orthosuchus_stormbergi Edentosuchus_tienshanensis Hemiprotosuchus_leali Protosuchus_richardsoni Protosuchus_haughtoni Zaraasuchus_shepardi Gobiosuchus_kielanae Zosuchus_davidsoni Sichuanosuchus_shuhanensis Sichuanosuchus_huidongensis Shantungosuchus_hangjinensis Shantungosuchus_chuhsienensis Shantungosuchus_brachycephalus Nominosuchus_matutinus Fruitachampsa_callisoni Adzhosuchus_fuscus Shartegosuchus_asperopalatum Hsisosuchus_chungkingensis Hsisosuchus_dashanpuensis Hsisosuchus_chowi Anatosuchus_minor Araripesuchus_tsangatsangana Araripesuchus_wegeneri Araripesuchus_buitreraensis Araripesuchus_gomesii Araripesuchus_patagonicus Uruguaysuchus_aznarezi Stolokrosuchus_lapparenti Barreirosuchus_franciscoi Kaprosuchus_saharicus Mahajangasuchus_insignis Hamadasuchus_rebouli Gasparinisuchus_peirosauroides Lomasuchus_palpebrosus Uberabasuchus_terrificus Montealtosuchus_arrudacamposi Candidodon_itapecuruense Libycosuchus_brevirostris Simosuchus_clarki Neuquensuchus_universitas Pakasuchus_kapilimai Malawisuchus_mwakasyungutiensis Morrinhosuchus_luziae Coringasuchus_anisodontis Adamantinasuchus_navae Yacarerani_boliviensis Armadillosuchus_arrudai Sphagesaurus_huenei Caryonosuchus_pricei Labidiosuchus_amicum Mariliasuchus_amarali Notosuchus_terrestris Caipirasuchus_stenognathus Caipirasuchus_paulistanus Caipirasuchus_montealtensis Chimaerasuchus_paradoxus Comahuesuchus_brachybuccalis Pabwehshi_pakistanensis Lorosuchus_nodosus Cynodontosuchus_rothi Pehuenchesuchus_enderi Iberosuchus_macrodon Bergisuchus_dietrichbergi Barinasuchus_arveloi Ayllusuchus_fernandezi Bretesuchus_bonapartei Sebecus_querejazus Sebecus_icaeorhinus Sebecus_huilensis Pissarrachampsa_sera Stratiotosuchus_maxhechti Campinasuchus_dinizi Baurusuchus_albertoi Aplestosuchus_sordidus Baurusuchus_pachecoi Baurusuchus_salgadoensis Pholidosaurus_purbeckensis Pholidosaurus_schaumburgensis Terminonaris_robusta Chalawan_thailandicus Sarcosuchus_imperator Sarcosuchus_hartii Vectisuchus_leptognathus Meridiosaurus_valisparadisi Elosuchus_cherifiensis Chenanisuchus_lateroculi Anthracosuchus_balrogus Cerrejonisuchus_improcerus Hyposaurus_rogersii Sokotosuchus_ianwilsoni Phosphatosaurus_gavialoides Arambourgisuchus_khouribgaensis Acherontisuchus_guajiraensis Congosaurus_bequaerti Dyrosaurus_phosphaticus Dyrosaurus_maghribensis Atlantosuchus_coupatezi Guarinisuchus_munizi Rhabdognathus_keiniensis Rhabdognathus_aslerensis Peipehsuchus_teleorhinus Platysuchus_multicrobiculatus Teleosaurus_cadomensis Steneosaurus_bollensis Steneosaurus_heberti Steneosaurus_leedsi Steneosaurus_megistorhynchus Steneosaurus_edwardsi Steneosaurus_obtusidens Machimosaurus_hugii Machimosaurus_mosae Pelagosaurus_typus Teleidosaurus_calvadosii Eoneustes_gaudryi Eoneustes_bathonicus Zoneait_nargorum metriorhynchus_brachyrhynchus metriorhynchus_westermanni metriorhynchus_casamiquelai Neptunidraco_ammoniticus Tyrannoneustes_lythrodectikos Purranisaurus_potens Plesiosuchus_manselii Torvoneustes_carpenteri Torvoneustes_coryphaeus Dakosaurus_maximus Dakosaurus_andiniensis Geosaurus_lapparenti Geosaurus_grandis Geosaurus_giganteus Metriorhynchus_superciliosus Metriorhynchus_geoffroyii Metriorhynchus_hastifer Gracilineustes_leedsi Gracilineustes_acutus Rhacheosaurus_gracilis Cricosaurus_saltillense Cricosaurus_suevicus Cricosaurus_elegans Cricosaurus_vignaudi Cricosaurus_gracilis Cricosaurus_schroederi Cricosaurus_araucanensis Cricosaurus_lithographicus Cricosaurus_macrospondylus Atoposaurus_oberndorferi Alligatorellus_beaumonti Alligatorium_meyeri Theriosuchus_pusillus Knoetschkesuchus_langenbergensis Knoetschkesuchus_guimarotae Calsoyasuchus_valliceps Sunosuchus_miaoi Eutretauranosuchus_delfsi Sunosuchus_junggarensis Siamosuchus_phuphokensis Amphicotylus_lucasii Nannosuchus_gracilidens Anteophthalmosuchus_hooleyi Goniopholis_baryglyphaeus Goniopholis_simus Goniopholis_kiplingi Bernissartia_fagesii Pachycheilosuchus_trinquei Pietraroiasuchus_ormezzanoi Isisfordia_duncani Susisuchus_anatoceps Susisuchus_jaguaribensis Wannchampsus_kirpachi Shamosuchus_djadochtaensis Batrachomimus_pastosbonensis Rugosuchus_nonganensis Paralligator_gradilifrons Paralligator_major Acynodon_iberoccitanus Acynodon_adriaticus Hylaeochampsa_vectiana Iharkutosuchus_makadii Allodaposuchus_precedens Arenysuchus_gascabadiolorum Agaresuchus_subjuniperus Agaresuchus_fontisensis Lohuecosuchus_mechinorum Lohuecosuchus_megadontos Eothoracosaurus_mississipiensis thoracosaurus_macrorhynchus Thoracosaurus_neocesariensis Eosuchus_lerichei Eosuchus_minor Eogavialis_africanus Gavialis_gangeticus Gavialis_bengawanicus Gryposuchus_colombianus Gryposuchus_pachakamue Ikanogavialis_gameroi Piscogavialis_jugaliperforatus Siquisiquesuchus_venezuelensis Borealosuchus_sternbergii Borealosuchus_formidabilis Borealosuchus_acutidentatus Borealosuchus_wilsoni Borealosuchus_threeensis Planocrania_hengdongensis Planocrania_datangensis Boverisuchus_magnifrons Boverisuchus_vorax Prodiplocynodon_langi Crocodylus_affinis Crocodylus_depressifrons Asiatosuchus Crocodylus_acer Brachyuranochampsa_eversolei Kentisuchus_spenceri Megadontosuchus_arduini Dollosuchus_densmorei Gavialosuchus_eggenbergensis Toyotamaphimeia_machikanensis Tomistoma_cairense Tomistoma_lusitanica Tomistoma_schlegelii Thecachampsa_carolinensis Thecacampsa_americana Thecachampsa_antiqua Penghusuchus_pani Paratomistoma_courtii Tomistoma_petrolica Crocodylus_megarhinus Kambara_implexidens Trilophosuchus_rackhami Australosuchus_clarkae Mecistops_cataphractus Crocodylus_palaeindicus Crocodylus_porosus Crocodylus_rhombifer Crocodylus_niloticus Rimasuchus_lloydi Brochuchus_pigotti Euthecodon_arambourgii Voay_robustus Osteolaemus_osborni Osteolaemus_tetraspis Leidyosuchus_canadensis Diplocynodon_deponiae Diplocynodon_darwini Diplocynodon_hantoniensis Diplocynodon_ratelii Navajosuchus_mooki Ceratosuchus_burdoshi Allognathosuchus Procaimanoidea_kayi Arambourgia_gaudryi Procaimanoidea_utahensis Wannaganosuchus_brachymans Alligator_prenasalis Alligator_mcgrewi Alligator_olseni Alligator_sinensis Alligator_thomsoni Alligator_mefferdi Alligator_mississippiensis Albertochampsa_langstoni Stangerochampsa_mccabei Brachychampsa_sealeyi Brachychampsa_montana Globidentosuchus_brachyrostris Eocaiman_cavernensis Tsoabichi_greenriverensis Paleosuchus_palpebrosus Paleosuchus_trigonatus Mourasuchus_amazonensis Orthogenysuchus_olseni Purussaurus_neivensis Purussaurus_mirandae Purussaurus_brasiliensis Caiman_crocodilus Caiman_yacare Caiman_lutescens Caiman_latirostris Melanosuchus_niger Melanosuchus_fisheri;
constraint node6 = Rauisuchus_tiradentes Postosuchus_kirkpatricki Postosuchus_alisonae Carnufex_carolinensis Redondavenator_quayensis Pseudohesperosuchus_jachaleri Trialestes_romeri Saltoposuchus_connectens Terrestrisuchus_gracilis Litargosuchus_leptorhynchus Hesperosuchus_agilis Dromicosuchus_grallator Kayentasuchus_walkeri Sphenosuchus_acutus Dibothrosuchus_elaphros Junggarsuchus_sloani Almadasuchus_figarii Macelognathus_vagans Hallopus_victor Orthosuchus_stormbergi Edentosuchus_tienshanensis Hemiprotosuchus_leali Protosuchus_richardsoni Protosuchus_haughtoni Zaraasuchus_shepardi Gobiosuchus_kielanae Zosuchus_davidsoni Sichuanosuchus_shuhanensis Sichuanosuchus_huidongensis Shantungosuchus_hangjinensis Shantungosuchus_chuhsienensis Shantungosuchus_brachycephalus Nominosuchus_matutinus Fruitachampsa_callisoni Adzhosuchus_fuscus Shartegosuchus_asperopalatum Hsisosuchus_chungkingensis Hsisosuchus_dashanpuensis Hsisosuchus_chowi Anatosuchus_minor Araripesuchus_tsangatsangana Araripesuchus_wegeneri Araripesuchus_buitreraensis Araripesuchus_gomesii Araripesuchus_patagonicus Uruguaysuchus_aznarezi Stolokrosuchus_lapparenti Barreirosuchus_franciscoi Kaprosuchus_saharicus Mahajangasuchus_insignis Hamadasuchus_rebouli Gasparinisuchus_peirosauroides Lomasuchus_palpebrosus Uberabasuchus_terrificus Montealtosuchus_arrudacamposi Candidodon_itapecuruense Libycosuchus_brevirostris Simosuchus_clarki Neuquensuchus_universitas Pakasuchus_kapilimai Malawisuchus_mwakasyungutiensis Morrinhosuchus_luziae Coringasuchus_anisodontis Adamantinasuchus_navae Yacarerani_boliviensis Armadillosuchus_arrudai Sphagesaurus_huenei Caryonosuchus_pricei Labidiosuchus_amicum Mariliasuchus_amarali Notosuchus_terrestris Caipirasuchus_stenognathus Caipirasuchus_paulistanus Caipirasuchus_montealtensis Chimaerasuchus_paradoxus Comahuesuchus_brachybuccalis Pabwehshi_pakistanensis Lorosuchus_nodosus Cynodontosuchus_rothi Pehuenchesuchus_enderi Iberosuchus_macrodon Bergisuchus_dietrichbergi Barinasuchus_arveloi Ayllusuchus_fernandezi Bretesuchus_bonapartei Sebecus_querejazus Sebecus_icaeorhinus Sebecus_huilensis Pissarrachampsa_sera Stratiotosuchus_maxhechti Campinasuchus_dinizi Baurusuchus_albertoi Aplestosuchus_sordidus Baurusuchus_pachecoi Baurusuchus_salgadoensis Pholidosaurus_purbeckensis Pholidosaurus_schaumburgensis Terminonaris_robusta Chalawan_thailandicus Sarcosuchus_imperator Sarcosuchus_hartii Vectisuchus_leptognathus Meridiosaurus_valisparadisi Elosuchus_cherifiensis Chenanisuchus_lateroculi Anthracosuchus_balrogus Cerrejonisuchus_improcerus Hyposaurus_rogersii Sokotosuchus_ianwilsoni Phosphatosaurus_gavialoides Arambourgisuchus_khouribgaensis Acherontisuchus_guajiraensis Congosaurus_bequaerti Dyrosaurus_phosphaticus Dyrosaurus_maghribensis Atlantosuchus_coupatezi Guarinisuchus_munizi Rhabdognathus_keiniensis Rhabdognathus_aslerensis Peipehsuchus_teleorhinus Platysuchus_multicrobiculatus Teleosaurus_cadomensis Steneosaurus_bollensis Steneosaurus_heberti Steneosaurus_leedsi Steneosaurus_megistorhynchus Steneosaurus_edwardsi Steneosaurus_obtusidens Machimosaurus_hugii Machimosaurus_mosae Pelagosaurus_typus Teleidosaurus_calvadosii Eoneustes_gaudryi Eoneustes_bathonicus Zoneait_nargorum metriorhynchus_brachyrhynchus metriorhynchus_westermanni metriorhynchus_casamiquelai Neptunidraco_ammoniticus Tyrannoneustes_lythrodectikos Purranisaurus_potens Plesiosuchus_manselii Torvoneustes_carpenteri Torvoneustes_coryphaeus Dakosaurus_maximus Dakosaurus_andiniensis Geosaurus_lapparenti Geosaurus_grandis Geosaurus_giganteus Metriorhynchus_superciliosus Metriorhynchus_geoffroyii Metriorhynchus_hastifer Gracilineustes_leedsi Gracilineustes_acutus Rhacheosaurus_gracilis Cricosaurus_saltillense Cricosaurus_suevicus Cricosaurus_elegans Cricosaurus_vignaudi Cricosaurus_gracilis Cricosaurus_schroederi Cricosaurus_araucanensis Cricosaurus_lithographicus Cricosaurus_macrospondylus Atoposaurus_oberndorferi Alligatorellus_beaumonti Alligatorium_meyeri Theriosuchus_pusillus Knoetschkesuchus_langenbergensis Knoetschkesuchus_guimarotae Calsoyasuchus_valliceps Sunosuchus_miaoi Eutretauranosuchus_delfsi Sunosuchus_junggarensis Siamosuchus_phuphokensis Amphicotylus_lucasii Nannosuchus_gracilidens Anteophthalmosuchus_hooleyi Goniopholis_baryglyphaeus Goniopholis_simus Goniopholis_kiplingi Bernissartia_fagesii Pachycheilosuchus_trinquei Pietraroiasuchus_ormezzanoi Isisfordia_duncani Susisuchus_anatoceps Susisuchus_jaguaribensis Wannchampsus_kirpachi Shamosuchus_djadochtaensis Batrachomimus_pastosbonensis Rugosuchus_nonganensis Paralligator_gradilifrons Paralligator_major Acynodon_iberoccitanus Acynodon_adriaticus Hylaeochampsa_vectiana Iharkutosuchus_makadii Allodaposuchus_precedens Arenysuchus_gascabadiolorum Agaresuchus_subjuniperus Agaresuchus_fontisensis Lohuecosuchus_mechinorum Lohuecosuchus_megadontos Eothoracosaurus_mississipiensis thoracosaurus_macrorhynchus Thoracosaurus_neocesariensis Eosuchus_lerichei Eosuchus_minor Eogavialis_africanus Gavialis_gangeticus Gavialis_bengawanicus Gryposuchus_colombianus Gryposuchus_pachakamue Ikanogavialis_gameroi Piscogavialis_jugaliperforatus Siquisiquesuchus_venezuelensis Borealosuchus_sternbergii Borealosuchus_formidabilis Borealosuchus_acutidentatus Borealosuchus_wilsoni Borealosuchus_threeensis Planocrania_hengdongensis Planocrania_datangensis Boverisuchus_magnifrons Boverisuchus_vorax Prodiplocynodon_langi Crocodylus_affinis Crocodylus_depressifrons Asiatosuchus Crocodylus_acer Brachyuranochampsa_eversolei Kentisuchus_spenceri Megadontosuchus_arduini Dollosuchus_densmorei Gavialosuchus_eggenbergensis Toyotamaphimeia_machikanensis Tomistoma_cairense Tomistoma_lusitanica Tomistoma_schlegelii Thecachampsa_carolinensis Thecacampsa_americana Thecachampsa_antiqua Penghusuchus_pani Paratomistoma_courtii Tomistoma_petrolica Crocodylus_megarhinus Kambara_implexidens Trilophosuchus_rackhami Australosuchus_clarkae Mecistops_cataphractus Crocodylus_palaeindicus Crocodylus_porosus Crocodylus_rhombifer Crocodylus_niloticus Rimasuchus_lloydi Brochuchus_pigotti Euthecodon_arambourgii Voay_robustus Osteolaemus_osborni Osteolaemus_tetraspis Leidyosuchus_canadensis Diplocynodon_deponiae Diplocynodon_darwini Diplocynodon_hantoniensis Diplocynodon_ratelii Navajosuchus_mooki Ceratosuchus_burdoshi Allognathosuchus Procaimanoidea_kayi Arambourgia_gaudryi Procaimanoidea_utahensis Wannaganosuchus_brachymans Alligator_prenasalis Alligator_mcgrewi Alligator_olseni Alligator_sinensis Alligator_thomsoni Alligator_mefferdi Alligator_mississippiensis Albertochampsa_langstoni Stangerochampsa_mccabei Brachychampsa_sealeyi Brachychampsa_montana Globidentosuchus_brachyrostris Eocaiman_cavernensis Tsoabichi_greenriverensis Paleosuchus_palpebrosus Paleosuchus_trigonatus Mourasuchus_amazonensis Orthogenysuchus_olseni Purussaurus_neivensis Purussaurus_mirandae Purussaurus_brasiliensis Caiman_crocodilus Caiman_yacare Caiman_lutescens Caiman_latirostris Melanosuchus_niger Melanosuchus_fisheri;
constraint node7 = Rauisuchus_tiradentes Postosuchus_kirkpatricki Postosuchus_alisonae;
constraint node8 = Postosuchus_kirkpatricki Postosuchus_alisonae;
constraint node9 = Carnufex_carolinensis Redondavenator_quayensis Pseudohesperosuchus_jachaleri Trialestes_romeri Saltoposuchus_connectens Terrestrisuchus_gracilis Litargosuchus_leptorhynchus Hesperosuchus_agilis Dromicosuchus_grallator Kayentasuchus_walkeri Sphenosuchus_acutus Dibothrosuchus_elaphros Junggarsuchus_sloani Almadasuchus_figarii Macelognathus_vagans Hallopus_victor Orthosuchus_stormbergi Edentosuchus_tienshanensis Hemiprotosuchus_leali Protosuchus_richardsoni Protosuchus_haughtoni Zaraasuchus_shepardi Gobiosuchus_kielanae Zosuchus_davidsoni Sichuanosuchus_shuhanensis Sichuanosuchus_huidongensis Shantungosuchus_hangjinensis Shantungosuchus_chuhsienensis Shantungosuchus_brachycephalus Nominosuchus_matutinus Fruitachampsa_callisoni Adzhosuchus_fuscus Shartegosuchus_asperopalatum Hsisosuchus_chungkingensis Hsisosuchus_dashanpuensis Hsisosuchus_chowi Anatosuchus_minor Araripesuchus_tsangatsangana Araripesuchus_wegeneri Araripesuchus_buitreraensis Araripesuchus_gomesii Araripesuchus_patagonicus Uruguaysuchus_aznarezi Stolokrosuchus_lapparenti Barreirosuchus_franciscoi Kaprosuchus_saharicus Mahajangasuchus_insignis Hamadasuchus_rebouli Gasparinisuchus_peirosauroides Lomasuchus_palpebrosus Uberabasuchus_terrificus Montealtosuchus_arrudacamposi Candidodon_itapecuruense Libycosuchus_brevirostris Simosuchus_clarki Neuquensuchus_universitas Pakasuchus_kapilimai Malawisuchus_mwakasyungutiensis Morrinhosuchus_luziae Coringasuchus_anisodontis Adamantinasuchus_navae Yacarerani_boliviensis Armadillosuchus_arrudai Sphagesaurus_huenei Caryonosuchus_pricei Labidiosuchus_amicum Mariliasuchus_amarali Notosuchus_terrestris Caipirasuchus_stenognathus Caipirasuchus_paulistanus Caipirasuchus_montealtensis Chimaerasuchus_paradoxus Comahuesuchus_brachybuccalis Pabwehshi_pakistanensis Lorosuchus_nodosus Cynodontosuchus_rothi Pehuenchesuchus_enderi Iberosuchus_macrodon Bergisuchus_dietrichbergi Barinasuchus_arveloi Ayllusuchus_fernandezi Bretesuchus_bonapartei Sebecus_querejazus Sebecus_icaeorhinus Sebecus_huilensis Pissarrachampsa_sera Stratiotosuchus_maxhechti Campinasuchus_dinizi Baurusuchus_albertoi Aplestosuchus_sordidus Baurusuchus_pachecoi Baurusuchus_salgadoensis Pholidosaurus_purbeckensis Pholidosaurus_schaumburgensis Terminonaris_robusta Chalawan_thailandicus Sarcosuchus_imperator Sarcosuchus_hartii Vectisuchus_leptognathus Meridiosaurus_valisparadisi Elosuchus_cherifiensis Chenanisuchus_lateroculi Anthracosuchus_balrogus Cerrejonisuchus_improcerus Hyposaurus_rogersii Sokotosuchus_ianwilsoni Phosphatosaurus_gavialoides Arambourgisuchus_khouribgaensis Acherontisuchus_guajiraensis Congosaurus_bequaerti Dyrosaurus_phosphaticus Dyrosaurus_maghribensis Atlantosuchus_coupatezi Guarinisuchus_munizi Rhabdognathus_keiniensis Rhabdognathus_aslerensis Peipehsuchus_teleorhinus Platysuchus_multicrobiculatus Teleosaurus_cadomensis Steneosaurus_bollensis Steneosaurus_heberti Steneosaurus_leedsi Steneosaurus_megistorhynchus Steneosaurus_edwardsi Steneosaurus_obtusidens Machimosaurus_hugii Machimosaurus_mosae Pelagosaurus_typus Teleidosaurus_calvadosii Eoneustes_gaudryi Eoneustes_bathonicus Zoneait_nargorum metriorhynchus_brachyrhynchus metriorhynchus_westermanni metriorhynchus_casamiquelai Neptunidraco_ammoniticus Tyrannoneustes_lythrodectikos Purranisaurus_potens Plesiosuchus_manselii Torvoneustes_carpenteri Torvoneustes_coryphaeus Dakosaurus_maximus Dakosaurus_andiniensis Geosaurus_lapparenti Geosaurus_grandis Geosaurus_giganteus Metriorhynchus_superciliosus Metriorhynchus_geoffroyii Metriorhynchus_hastifer Gracilineustes_leedsi Gracilineustes_acutus Rhacheosaurus_gracilis Cricosaurus_saltillense Cricosaurus_suevicus Cricosaurus_elegans Cricosaurus_vignaudi Cricosaurus_gracilis Cricosaurus_schroederi Cricosaurus_araucanensis Cricosaurus_lithographicus Cricosaurus_macrospondylus Atoposaurus_oberndorferi Alligatorellus_beaumonti Alligatorium_meyeri Theriosuchus_pusillus Knoetschkesuchus_langenbergensis Knoetschkesuchus_guimarotae Calsoyasuchus_valliceps Sunosuchus_miaoi Eutretauranosuchus_delfsi Sunosuchus_junggarensis Siamosuchus_phuphokensis Amphicotylus_lucasii Nannosuchus_gracilidens Anteophthalmosuchus_hooleyi Goniopholis_baryglyphaeus Goniopholis_simus Goniopholis_kiplingi Bernissartia_fagesii Pachycheilosuchus_trinquei Pietraroiasuchus_ormezzanoi Isisfordia_duncani Susisuchus_anatoceps Susisuchus_jaguaribensis Wannchampsus_kirpachi Shamosuchus_djadochtaensis Batrachomimus_pastosbonensis Rugosuchus_nonganensis Paralligator_gradilifrons Paralligator_major Acynodon_iberoccitanus Acynodon_adriaticus Hylaeochampsa_vectiana Iharkutosuchus_makadii Allodaposuchus_precedens Arenysuchus_gascabadiolorum Agaresuchus_subjuniperus Agaresuchus_fontisensis Lohuecosuchus_mechinorum Lohuecosuchus_megadontos Eothoracosaurus_mississipiensis thoracosaurus_macrorhynchus Thoracosaurus_neocesariensis Eosuchus_lerichei Eosuchus_minor Eogavialis_africanus Gavialis_gangeticus Gavialis_bengawanicus Gryposuchus_colombianus Gryposuchus_pachakamue Ikanogavialis_gameroi Piscogavialis_jugaliperforatus Siquisiquesuchus_venezuelensis Borealosuchus_sternbergii Borealosuchus_formidabilis Borealosuchus_acutidentatus Borealosuchus_wilsoni Borealosuchus_threeensis Planocrania_hengdongensis Planocrania_datangensis Boverisuchus_magnifrons Boverisuchus_vorax Prodiplocynodon_langi Crocodylus_affinis Crocodylus_depressifrons Asiatosuchus Crocodylus_acer Brachyuranochampsa_eversolei Kentisuchus_spenceri Megadontosuchus_arduini Dollosuchus_densmorei Gavialosuchus_eggenbergensis Toyotamaphimeia_machikanensis Tomistoma_cairense Tomistoma_lusitanica Tomistoma_schlegelii Thecachampsa_carolinensis Thecacampsa_americana Thecachampsa_antiqua Penghusuchus_pani Paratomistoma_courtii Tomistoma_petrolica Crocodylus_megarhinus Kambara_implexidens Trilophosuchus_rackhami Australosuchus_clarkae Mecistops_cataphractus Crocodylus_palaeindicus Crocodylus_porosus Crocodylus_rhombifer Crocodylus_niloticus Rimasuchus_lloydi Brochuchus_pigotti Euthecodon_arambourgii Voay_robustus Osteolaemus_osborni Osteolaemus_tetraspis Leidyosuchus_canadensis Diplocynodon_deponiae Diplocynodon_darwini Diplocynodon_hantoniensis Diplocynodon_ratelii Navajosuchus_mooki Ceratosuchus_burdoshi Allognathosuchus Procaimanoidea_kayi Arambourgia_gaudryi Procaimanoidea_utahensis Wannaganosuchus_brachymans Alligator_prenasalis Alligator_mcgrewi Alligator_olseni Alligator_sinensis Alligator_thomsoni Alligator_mefferdi Alligator_mississippiensis Albertochampsa_langstoni Stangerochampsa_mccabei Brachychampsa_sealeyi Brachychampsa_montana Globidentosuchus_brachyrostris Eocaiman_cavernensis Tsoabichi_greenriverensis Paleosuchus_palpebrosus Paleosuchus_trigonatus Mourasuchus_amazonensis Orthogenysuchus_olseni Purussaurus_neivensis Purussaurus_mirandae Purussaurus_brasiliensis Caiman_crocodilus Caiman_yacare Caiman_lutescens Caiman_latirostris Melanosuchus_niger Melanosuchus_fisheri;
constraint node10 = Pseudohesperosuchus_jachaleri Trialestes_romeri Saltoposuchus_connectens Terrestrisuchus_gracilis Litargosuchus_leptorhynchus Hesperosuchus_agilis Dromicosuchus_grallator Kayentasuchus_walkeri Sphenosuchus_acutus Dibothrosuchus_elaphros Junggarsuchus_sloani Almadasuchus_figarii Macelognathus_vagans Hallopus_victor Orthosuchus_stormbergi Edentosuchus_tienshanensis Hemiprotosuchus_leali Protosuchus_richardsoni Protosuchus_haughtoni Zaraasuchus_shepardi Gobiosuchus_kielanae Zosuchus_davidsoni Sichuanosuchus_shuhanensis Sichuanosuchus_huidongensis Shantungosuchus_hangjinensis Shantungosuchus_chuhsienensis Shantungosuchus_brachycephalus Nominosuchus_matutinus Fruitachampsa_callisoni Adzhosuchus_fuscus Shartegosuchus_asperopalatum Hsisosuchus_chungkingensis Hsisosuchus_dashanpuensis Hsisosuchus_chowi Anatosuchus_minor Araripesuchus_tsangatsangana Araripesuchus_wegeneri Araripesuchus_buitreraensis Araripesuchus_gomesii Araripesuchus_patagonicus Uruguaysuchus_aznarezi Stolokrosuchus_lapparenti Barreirosuchus_franciscoi Kaprosuchus_saharicus Mahajangasuchus_insignis Hamadasuchus_rebouli Gasparinisuchus_peirosauroides Lomasuchus_palpebrosus Uberabasuchus_terrificus Montealtosuchus_arrudacamposi Candidodon_itapecuruense Libycosuchus_brevirostris Simosuchus_clarki Neuquensuchus_universitas Pakasuchus_kapilimai Malawisuchus_mwakasyungutiensis Morrinhosuchus_luziae Coringasuchus_anisodontis Adamantinasuchus_navae Yacarerani_boliviensis Armadillosuchus_arrudai Sphagesaurus_huenei Caryonosuchus_pricei Labidiosuchus_amicum Mariliasuchus_amarali Notosuchus_terrestris Caipirasuchus_stenognathus Caipirasuchus_paulistanus Caipirasuchus_montealtensis Chimaerasuchus_paradoxus Comahuesuchus_brachybuccalis Pabwehshi_pakistanensis Lorosuchus_nodosus Cynodontosuchus_rothi Pehuenchesuchus_enderi Iberosuchus_macrodon Bergisuchus_dietrichbergi Barinasuchus_arveloi Ayllusuchus_fernandezi Bretesuchus_bonapartei Sebecus_querejazus Sebecus_icaeorhinus Sebecus_huilensis Pissarrachampsa_sera Stratiotosuchus_maxhechti Campinasuchus_dinizi Baurusuchus_albertoi Aplestosuchus_sordidus Baurusuchus_pachecoi Baurusuchus_salgadoensis Pholidosaurus_purbeckensis Pholidosaurus_schaumburgensis Terminonaris_robusta Chalawan_thailandicus Sarcosuchus_imperator Sarcosuchus_hartii Vectisuchus_leptognathus Meridiosaurus_valisparadisi Elosuchus_cherifiensis Chenanisuchus_lateroculi Anthracosuchus_balrogus Cerrejonisuchus_improcerus Hyposaurus_rogersii Sokotosuchus_ianwilsoni Phosphatosaurus_gavialoides Arambourgisuchus_khouribgaensis Acherontisuchus_guajiraensis Congosaurus_bequaerti Dyrosaurus_phosphaticus Dyrosaurus_maghribensis Atlantosuchus_coupatezi Guarinisuchus_munizi Rhabdognathus_keiniensis Rhabdognathus_aslerensis Peipehsuchus_teleorhinus Platysuchus_multicrobiculatus Teleosaurus_cadomensis Steneosaurus_bollensis Steneosaurus_heberti Steneosaurus_leedsi Steneosaurus_megistorhynchus Steneosaurus_edwardsi Steneosaurus_obtusidens Machimosaurus_hugii Machimosaurus_mosae Pelagosaurus_typus Teleidosaurus_calvadosii Eoneustes_gaudryi Eoneustes_bathonicus Zoneait_nargorum metriorhynchus_brachyrhynchus metriorhynchus_westermanni metriorhynchus_casamiquelai Neptunidraco_ammoniticus Tyrannoneustes_lythrodectikos Purranisaurus_potens Plesiosuchus_manselii Torvoneustes_carpenteri Torvoneustes_coryphaeus Dakosaurus_maximus Dakosaurus_andiniensis Geosaurus_lapparenti Geosaurus_grandis Geosaurus_giganteus Metriorhynchus_superciliosus Metriorhynchus_geoffroyii Metriorhynchus_hastifer Gracilineustes_leedsi Gracilineustes_acutus Rhacheosaurus_gracilis Cricosaurus_saltillense Cricosaurus_suevicus Cricosaurus_elegans Cricosaurus_vignaudi Cricosaurus_gracilis Cricosaurus_schroederi Cricosaurus_araucanensis Cricosaurus_lithographicus Cricosaurus_macrospondylus Atoposaurus_oberndorferi Alligatorellus_beaumonti Alligatorium_meyeri Theriosuchus_pusillus Knoetschkesuchus_langenbergensis Knoetschkesuchus_guimarotae Calsoyasuchus_valliceps Sunosuchus_miaoi Eutretauranosuchus_delfsi Sunosuchus_junggarensis Siamosuchus_phuphokensis Amphicotylus_lucasii Nannosuchus_gracilidens Anteophthalmosuchus_hooleyi Goniopholis_baryglyphaeus Goniopholis_simus Goniopholis_kiplingi Bernissartia_fagesii Pachycheilosuchus_trinquei Pietraroiasuchus_ormezzanoi Isisfordia_duncani Susisuchus_anatoceps Susisuchus_jaguaribensis Wannchampsus_kirpachi Shamosuchus_djadochtaensis Batrachomimus_pastosbonensis Rugosuchus_nonganensis Paralligator_gradilifrons Paralligator_major Acynodon_iberoccitanus Acynodon_adriaticus Hylaeochampsa_vectiana Iharkutosuchus_makadii Allodaposuchus_precedens Arenysuchus_gascabadiolorum Agaresuchus_subjuniperus Agaresuchus_fontisensis Lohuecosuchus_mechinorum Lohuecosuchus_megadontos Eothoracosaurus_mississipiensis thoracosaurus_macrorhynchus Thoracosaurus_neocesariensis Eosuchus_lerichei Eosuchus_minor Eogavialis_africanus Gavialis_gangeticus Gavialis_bengawanicus Gryposuchus_colombianus Gryposuchus_pachakamue Ikanogavialis_gameroi Piscogavialis_jugaliperforatus Siquisiquesuchus_venezuelensis Borealosuchus_sternbergii Borealosuchus_formidabilis Borealosuchus_acutidentatus Borealosuchus_wilsoni Borealosuchus_threeensis Planocrania_hengdongensis Planocrania_datangensis Boverisuchus_magnifrons Boverisuchus_vorax Prodiplocynodon_langi Crocodylus_affinis Crocodylus_depressifrons Asiatosuchus Crocodylus_acer Brachyuranochampsa_eversolei Kentisuchus_spenceri Megadontosuchus_arduini Dollosuchus_densmorei Gavialosuchus_eggenbergensis Toyotamaphimeia_machikanensis Tomistoma_cairense Tomistoma_lusitanica Tomistoma_schlegelii Thecachampsa_carolinensis Thecacampsa_americana Thecachampsa_antiqua Penghusuchus_pani Paratomistoma_courtii Tomistoma_petrolica Crocodylus_megarhinus Kambara_implexidens Trilophosuchus_rackhami Australosuchus_clarkae Mecistops_cataphractus Crocodylus_palaeindicus Crocodylus_porosus Crocodylus_rhombifer Crocodylus_niloticus Rimasuchus_lloydi Brochuchus_pigotti Euthecodon_arambourgii Voay_robustus Osteolaemus_osborni Osteolaemus_tetraspis Leidyosuchus_canadensis Diplocynodon_deponiae Diplocynodon_darwini Diplocynodon_hantoniensis Diplocynodon_ratelii Navajosuchus_mooki Ceratosuchus_burdoshi Allognathosuchus Procaimanoidea_kayi Arambourgia_gaudryi Procaimanoidea_utahensis Wannaganosuchus_brachymans Alligator_prenasalis Alligator_mcgrewi Alligator_olseni Alligator_sinensis Alligator_thomsoni Alligator_mefferdi Alligator_mississippiensis Albertochampsa_langstoni Stangerochampsa_mccabei Brachychampsa_sealeyi Brachychampsa_montana Globidentosuchus_brachyrostris Eocaiman_cavernensis Tsoabichi_greenriverensis Paleosuchus_palpebrosus Paleosuchus_trigonatus Mourasuchus_amazonensis Orthogenysuchus_olseni Purussaurus_neivensis Purussaurus_mirandae Purussaurus_brasiliensis Caiman_crocodilus Caiman_yacare Caiman_lutescens Caiman_latirostris Melanosuchus_niger Melanosuchus_fisheri;
constraint node11 = Pseudohesperosuchus_jachaleri Trialestes_romeri;
constraint node12 = Saltoposuchus_connectens Terrestrisuchus_gracilis Litargosuchus_leptorhynchus Hesperosuchus_agilis Dromicosuchus_grallator Kayentasuchus_walkeri Sphenosuchus_acutus Dibothrosuchus_elaphros Junggarsuchus_sloani Almadasuchus_figarii Macelognathus_vagans Hallopus_victor Orthosuchus_stormbergi Edentosuchus_tienshanensis Hemiprotosuchus_leali Protosuchus_richardsoni Protosuchus_haughtoni Zaraasuchus_shepardi Gobiosuchus_kielanae Zosuchus_davidsoni Sichuanosuchus_shuhanensis Sichuanosuchus_huidongensis Shantungosuchus_hangjinensis Shantungosuchus_chuhsienensis Shantungosuchus_brachycephalus Nominosuchus_matutinus Fruitachampsa_callisoni Adzhosuchus_fuscus Shartegosuchus_asperopalatum Hsisosuchus_chungkingensis Hsisosuchus_dashanpuensis Hsisosuchus_chowi Anatosuchus_minor Araripesuchus_tsangatsangana Araripesuchus_wegeneri Araripesuchus_buitreraensis Araripesuchus_gomesii Araripesuchus_patagonicus Uruguaysuchus_aznarezi Stolokrosuchus_lapparenti Barreirosuchus_franciscoi Kaprosuchus_saharicus Mahajangasuchus_insignis Hamadasuchus_rebouli Gasparinisuchus_peirosauroides Lomasuchus_palpebrosus Uberabasuchus_terrificus Montealtosuchus_arrudacamposi Candidodon_itapecuruense Libycosuchus_brevirostris Simosuchus_clarki Neuquensuchus_universitas Pakasuchus_kapilimai Malawisuchus_mwakasyungutiensis Morrinhosuchus_luziae Coringasuchus_anisodontis Adamantinasuchus_navae Yacarerani_boliviensis Armadillosuchus_arrudai Sphagesaurus_huenei Caryonosuchus_pricei Labidiosuchus_amicum Mariliasuchus_amarali Notosuchus_terrestris Caipirasuchus_stenognathus Caipirasuchus_paulistanus Caipirasuchus_montealtensis Chimaerasuchus_paradoxus Comahuesuchus_brachybuccalis Pabwehshi_pakistanensis Lorosuchus_nodosus Cynodontosuchus_rothi Pehuenchesuchus_enderi Iberosuchus_macrodon Bergisuchus_dietrichbergi Barinasuchus_arveloi Ayllusuchus_fernandezi Bretesuchus_bonapartei Sebecus_querejazus Sebecus_icaeorhinus Sebecus_huilensis Pissarrachampsa_sera Stratiotosuchus_maxhechti Campinasuchus_dinizi Baurusuchus_albertoi Aplestosuchus_sordidus Baurusuchus_pachecoi Baurusuchus_salgadoensis Pholidosaurus_purbeckensis Pholidosaurus_schaumburgensis Terminonaris_robusta Chalawan_thailandicus Sarcosuchus_imperator Sarcosuchus_hartii Vectisuchus_leptognathus Meridiosaurus_valisparadisi Elosuchus_cherifiensis Chenanisuchus_lateroculi Anthracosuchus_balrogus Cerrejonisuchus_improcerus Hyposaurus_rogersii Sokotosuchus_ianwilsoni Phosphatosaurus_gavialoides Arambourgisuchus_khouribgaensis Acherontisuchus_guajiraensis Congosaurus_bequaerti Dyrosaurus_phosphaticus Dyrosaurus_maghribensis Atlantosuchus_coupatezi Guarinisuchus_munizi Rhabdognathus_keiniensis Rhabdognathus_aslerensis Peipehsuchus_teleorhinus Platysuchus_multicrobiculatus Teleosaurus_cadomensis Steneosaurus_bollensis Steneosaurus_heberti Steneosaurus_leedsi Steneosaurus_megistorhynchus Steneosaurus_edwardsi Steneosaurus_obtusidens Machimosaurus_hugii Machimosaurus_mosae Pelagosaurus_typus Teleidosaurus_calvadosii Eoneustes_gaudryi Eoneustes_bathonicus Zoneait_nargorum metriorhynchus_brachyrhynchus metriorhynchus_westermanni metriorhynchus_casamiquelai Neptunidraco_ammoniticus Tyrannoneustes_lythrodectikos Purranisaurus_potens Plesiosuchus_manselii Torvoneustes_carpenteri Torvoneustes_coryphaeus Dakosaurus_maximus Dakosaurus_andiniensis Geosaurus_lapparenti Geosaurus_grandis Geosaurus_giganteus Metriorhynchus_superciliosus Metriorhynchus_geoffroyii Metriorhynchus_hastifer Gracilineustes_leedsi Gracilineustes_acutus Rhacheosaurus_gracilis Cricosaurus_saltillense Cricosaurus_suevicus Cricosaurus_elegans Cricosaurus_vignaudi Cricosaurus_gracilis Cricosaurus_schroederi Cricosaurus_araucanensis Cricosaurus_lithographicus Cricosaurus_macrospondylus Atoposaurus_oberndorferi Alligatorellus_beaumonti Alligatorium_meyeri Theriosuchus_pusillus Knoetschkesuchus_langenbergensis Knoetschkesuchus_guimarotae Calsoyasuchus_valliceps Sunosuchus_miaoi Eutretauranosuchus_delfsi Sunosuchus_junggarensis Siamosuchus_phuphokensis Amphicotylus_lucasii Nannosuchus_gracilidens Anteophthalmosuchus_hooleyi Goniopholis_baryglyphaeus Goniopholis_simus Goniopholis_kiplingi Bernissartia_fagesii Pachycheilosuchus_trinquei Pietraroiasuchus_ormezzanoi Isisfordia_duncani Susisuchus_anatoceps Susisuchus_jaguaribensis Wannchampsus_kirpachi Shamosuchus_djadochtaensis Batrachomimus_pastosbonensis Rugosuchus_nonganensis Paralligator_gradilifrons Paralligator_major Acynodon_iberoccitanus Acynodon_adriaticus Hylaeochampsa_vectiana Iharkutosuchus_makadii Allodaposuchus_precedens Arenysuchus_gascabadiolorum Agaresuchus_subjuniperus Agaresuchus_fontisensis Lohuecosuchus_mechinorum Lohuecosuchus_megadontos Eothoracosaurus_mississipiensis thoracosaurus_macrorhynchus Thoracosaurus_neocesariensis Eosuchus_lerichei Eosuchus_minor Eogavialis_africanus Gavialis_gangeticus Gavialis_bengawanicus Gryposuchus_colombianus Gryposuchus_pachakamue Ikanogavialis_gameroi Piscogavialis_jugaliperforatus Siquisiquesuchus_venezuelensis Borealosuchus_sternbergii Borealosuchus_formidabilis Borealosuchus_acutidentatus Borealosuchus_wilsoni Borealosuchus_threeensis Planocrania_hengdongensis Planocrania_datangensis Boverisuchus_magnifrons Boverisuchus_vorax Prodiplocynodon_langi Crocodylus_affinis Crocodylus_depressifrons Asiatosuchus Crocodylus_acer Brachyuranochampsa_eversolei Kentisuchus_spenceri Megadontosuchus_arduini Dollosuchus_densmorei Gavialosuchus_eggenbergensis Toyotamaphimeia_machikanensis Tomistoma_cairense Tomistoma_lusitanica Tomistoma_schlegelii Thecachampsa_carolinensis Thecacampsa_americana Thecachampsa_antiqua Penghusuchus_pani Paratomistoma_courtii Tomistoma_petrolica Crocodylus_megarhinus Kambara_implexidens Trilophosuchus_rackhami Australosuchus_clarkae Mecistops_cataphractus Crocodylus_palaeindicus Crocodylus_porosus Crocodylus_rhombifer Crocodylus_niloticus Rimasuchus_lloydi Brochuchus_pigotti Euthecodon_arambourgii Voay_robustus Osteolaemus_osborni Osteolaemus_tetraspis Leidyosuchus_canadensis Diplocynodon_deponiae Diplocynodon_darwini Diplocynodon_hantoniensis Diplocynodon_ratelii Navajosuchus_mooki Ceratosuchus_burdoshi Allognathosuchus Procaimanoidea_kayi Arambourgia_gaudryi Procaimanoidea_utahensis Wannaganosuchus_brachymans Alligator_prenasalis Alligator_mcgrewi Alligator_olseni Alligator_sinensis Alligator_thomsoni Alligator_mefferdi Alligator_mississippiensis Albertochampsa_langstoni Stangerochampsa_mccabei Brachychampsa_sealeyi Brachychampsa_montana Globidentosuchus_brachyrostris Eocaiman_cavernensis Tsoabichi_greenriverensis Paleosuchus_palpebrosus Paleosuchus_trigonatus Mourasuchus_amazonensis Orthogenysuchus_olseni Purussaurus_neivensis Purussaurus_mirandae Purussaurus_brasiliensis Caiman_crocodilus Caiman_yacare Caiman_lutescens Caiman_latirostris Melanosuchus_niger Melanosuchus_fisheri;
constraint node13 = Saltoposuchus_connectens Terrestrisuchus_gracilis Litargosuchus_leptorhynchus;
constraint node14 = Terrestrisuchus_gracilis Litargosuchus_leptorhynchus;
constraint node15 = Hesperosuchus_agilis Dromicosuchus_grallator Kayentasuchus_walkeri Sphenosuchus_acutus Dibothrosuchus_elaphros Junggarsuchus_sloani Almadasuchus_figarii Macelognathus_vagans Hallopus_victor Orthosuchus_stormbergi Edentosuchus_tienshanensis Hemiprotosuchus_leali Protosuchus_richardsoni Protosuchus_haughtoni Zaraasuchus_shepardi Gobiosuchus_kielanae Zosuchus_davidsoni Sichuanosuchus_shuhanensis Sichuanosuchus_huidongensis Shantungosuchus_hangjinensis Shantungosuchus_chuhsienensis Shantungosuchus_brachycephalus Nominosuchus_matutinus Fruitachampsa_callisoni Adzhosuchus_fuscus Shartegosuchus_asperopalatum Hsisosuchus_chungkingensis Hsisosuchus_dashanpuensis Hsisosuchus_chowi Anatosuchus_minor Araripesuchus_tsangatsangana Araripesuchus_wegeneri Araripesuchus_buitreraensis Araripesuchus_gomesii Araripesuchus_patagonicus Uruguaysuchus_aznarezi Stolokrosuchus_lapparenti Barreirosuchus_franciscoi Kaprosuchus_saharicus Mahajangasuchus_insignis Hamadasuchus_rebouli Gasparinisuchus_peirosauroides Lomasuchus_palpebrosus Uberabasuchus_terrificus Montealtosuchus_arrudacamposi Candidodon_itapecuruense Libycosuchus_brevirostris Simosuchus_clarki Neuquensuchus_universitas Pakasuchus_kapilimai Malawisuchus_mwakasyungutiensis Morrinhosuchus_luziae Coringasuchus_anisodontis Adamantinasuchus_navae Yacarerani_boliviensis Armadillosuchus_arrudai Sphagesaurus_huenei Caryonosuchus_pricei Labidiosuchus_amicum Mariliasuchus_amarali Notosuchus_terrestris Caipirasuchus_stenognathus Caipirasuchus_paulistanus Caipirasuchus_montealtensis Chimaerasuchus_paradoxus Comahuesuchus_brachybuccalis Pabwehshi_pakistanensis Lorosuchus_nodosus Cynodontosuchus_rothi Pehuenchesuchus_enderi Iberosuchus_macrodon Bergisuchus_dietrichbergi Barinasuchus_arveloi Ayllusuchus_fernandezi Bretesuchus_bonapartei Sebecus_querejazus Sebecus_icaeorhinus Sebecus_huilensis Pissarrachampsa_sera Stratiotosuchus_maxhechti Campinasuchus_dinizi Baurusuchus_albertoi Aplestosuchus_sordidus Baurusuchus_pachecoi Baurusuchus_salgadoensis Pholidosaurus_purbeckensis Pholidosaurus_schaumburgensis Terminonaris_robusta Chalawan_thailandicus Sarcosuchus_imperator Sarcosuchus_hartii Vectisuchus_leptognathus Meridiosaurus_valisparadisi Elosuchus_cherifiensis Chenanisuchus_lateroculi Anthracosuchus_balrogus Cerrejonisuchus_improcerus Hyposaurus_rogersii Sokotosuchus_ianwilsoni Phosphatosaurus_gavialoides Arambourgisuchus_khouribgaensis Acherontisuchus_guajiraensis Congosaurus_bequaerti Dyrosaurus_phosphaticus Dyrosaurus_maghribensis Atlantosuchus_coupatezi Guarinisuchus_munizi Rhabdognathus_keiniensis Rhabdognathus_aslerensis Peipehsuchus_teleorhinus Platysuchus_multicrobiculatus Teleosaurus_cadomensis Steneosaurus_bollensis Steneosaurus_heberti Steneosaurus_leedsi Steneosaurus_megistorhynchus Steneosaurus_edwardsi Steneosaurus_obtusidens Machimosaurus_hugii Machimosaurus_mosae Pelagosaurus_typus Teleidosaurus_calvadosii Eoneustes_gaudryi Eoneustes_bathonicus Zoneait_nargorum metriorhynchus_brachyrhynchus metriorhynchus_westermanni metriorhynchus_casamiquelai Neptunidraco_ammoniticus Tyrannoneustes_lythrodectikos Purranisaurus_potens Plesiosuchus_manselii Torvoneustes_carpenteri Torvoneustes_coryphaeus Dakosaurus_maximus Dakosaurus_andiniensis Geosaurus_lapparenti Geosaurus_grandis Geosaurus_giganteus Metriorhynchus_superciliosus Metriorhynchus_geoffroyii Metriorhynchus_hastifer Gracilineustes_leedsi Gracilineustes_acutus Rhacheosaurus_gracilis Cricosaurus_saltillense Cricosaurus_suevicus Cricosaurus_elegans Cricosaurus_vignaudi Cricosaurus_gracilis Cricosaurus_schroederi Cricosaurus_araucanensis Cricosaurus_lithographicus Cricosaurus_macrospondylus Atoposaurus_oberndorferi Alligatorellus_beaumonti Alligatorium_meyeri Theriosuchus_pusillus Knoetschkesuchus_langenbergensis Knoetschkesuchus_guimarotae Calsoyasuchus_valliceps Sunosuchus_miaoi Eutretauranosuchus_delfsi Sunosuchus_junggarensis Siamosuchus_phuphokensis Amphicotylus_lucasii Nannosuchus_gracilidens Anteophthalmosuchus_hooleyi Goniopholis_baryglyphaeus Goniopholis_simus Goniopholis_kiplingi Bernissartia_fagesii Pachycheilosuchus_trinquei Pietraroiasuchus_ormezzanoi Isisfordia_duncani Susisuchus_anatoceps Susisuchus_jaguaribensis Wannchampsus_kirpachi Shamosuchus_djadochtaensis Batrachomimus_pastosbonensis Rugosuchus_nonganensis Paralligator_gradilifrons Paralligator_major Acynodon_iberoccitanus Acynodon_adriaticus Hylaeochampsa_vectiana Iharkutosuchus_makadii Allodaposuchus_precedens Arenysuchus_gascabadiolorum Agaresuchus_subjuniperus Agaresuchus_fontisensis Lohuecosuchus_mechinorum Lohuecosuchus_megadontos Eothoracosaurus_mississipiensis thoracosaurus_macrorhynchus Thoracosaurus_neocesariensis Eosuchus_lerichei Eosuchus_minor Eogavialis_africanus Gavialis_gangeticus Gavialis_bengawanicus Gryposuchus_colombianus Gryposuchus_pachakamue Ikanogavialis_gameroi Piscogavialis_jugaliperforatus Siquisiquesuchus_venezuelensis Borealosuchus_sternbergii Borealosuchus_formidabilis Borealosuchus_acutidentatus Borealosuchus_wilsoni Borealosuchus_threeensis Planocrania_hengdongensis Planocrania_datangensis Boverisuchus_magnifrons Boverisuchus_vorax Prodiplocynodon_langi Crocodylus_affinis Crocodylus_depressifrons Asiatosuchus Crocodylus_acer Brachyuranochampsa_eversolei Kentisuchus_spenceri Megadontosuchus_arduini Dollosuchus_densmorei Gavialosuchus_eggenbergensis Toyotamaphimeia_machikanensis Tomistoma_cairense Tomistoma_lusitanica Tomistoma_schlegelii Thecachampsa_carolinensis Thecacampsa_americana Thecachampsa_antiqua Penghusuchus_pani Paratomistoma_courtii Tomistoma_petrolica Crocodylus_megarhinus Kambara_implexidens Trilophosuchus_rackhami Australosuchus_clarkae Mecistops_cataphractus Crocodylus_palaeindicus Crocodylus_porosus Crocodylus_rhombifer Crocodylus_niloticus Rimasuchus_lloydi Brochuchus_pigotti Euthecodon_arambourgii Voay_robustus Osteolaemus_osborni Osteolaemus_tetraspis Leidyosuchus_canadensis Diplocynodon_deponiae Diplocynodon_darwini Diplocynodon_hantoniensis Diplocynodon_ratelii Navajosuchus_mooki Ceratosuchus_burdoshi Allognathosuchus Procaimanoidea_kayi Arambourgia_gaudryi Procaimanoidea_utahensis Wannaganosuchus_brachymans Alligator_prenasalis Alligator_mcgrewi Alligator_olseni Alligator_sinensis Alligator_thomsoni Alligator_mefferdi Alligator_mississippiensis Albertochampsa_langstoni Stangerochampsa_mccabei Brachychampsa_sealeyi Brachychampsa_montana Globidentosuchus_brachyrostris Eocaiman_cavernensis Tsoabichi_greenriverensis Paleosuchus_palpebrosus Paleosuchus_trigonatus Mourasuchus_amazonensis Orthogenysuchus_olseni Purussaurus_neivensis Purussaurus_mirandae Purussaurus_brasiliensis Caiman_crocodilus Caiman_yacare Caiman_lutescens Caiman_latirostris Melanosuchus_niger Melanosuchus_fisheri;
constraint node16 = Hesperosuchus_agilis Dromicosuchus_grallator Kayentasuchus_walkeri;
constraint node17 = Dromicosuchus_grallator Kayentasuchus_walkeri;
constraint node18 = Sphenosuchus_acutus Dibothrosuchus_elaphros Junggarsuchus_sloani Almadasuchus_figarii Macelognathus_vagans Hallopus_victor Orthosuchus_stormbergi Edentosuchus_tienshanensis Hemiprotosuchus_leali Protosuchus_richardsoni Protosuchus_haughtoni Zaraasuchus_shepardi Gobiosuchus_kielanae Zosuchus_davidsoni Sichuanosuchus_shuhanensis Sichuanosuchus_huidongensis Shantungosuchus_hangjinensis Shantungosuchus_chuhsienensis Shantungosuchus_brachycephalus Nominosuchus_matutinus Fruitachampsa_callisoni Adzhosuchus_fuscus Shartegosuchus_asperopalatum Hsisosuchus_chungkingensis Hsisosuchus_dashanpuensis Hsisosuchus_chowi Anatosuchus_minor Araripesuchus_tsangatsangana Araripesuchus_wegeneri Araripesuchus_buitreraensis Araripesuchus_gomesii Araripesuchus_patagonicus Uruguaysuchus_aznarezi Stolokrosuchus_lapparenti Barreirosuchus_franciscoi Kaprosuchus_saharicus Mahajangasuchus_insignis Hamadasuchus_rebouli Gasparinisuchus_peirosauroides Lomasuchus_palpebrosus Uberabasuchus_terrificus Montealtosuchus_arrudacamposi Candidodon_itapecuruense Libycosuchus_brevirostris Simosuchus_clarki Neuquensuchus_universitas Pakasuchus_kapilimai Malawisuchus_mwakasyungutiensis Morrinhosuchus_luziae Coringasuchus_anisodontis Adamantinasuchus_navae Yacarerani_boliviensis Armadillosuchus_arrudai Sphagesaurus_huenei Caryonosuchus_pricei Labidiosuchus_amicum Mariliasuchus_amarali Notosuchus_terrestris Caipirasuchus_stenognathus Caipirasuchus_paulistanus Caipirasuchus_montealtensis Chimaerasuchus_paradoxus Comahuesuchus_brachybuccalis Pabwehshi_pakistanensis Lorosuchus_nodosus Cynodontosuchus_rothi Pehuenchesuchus_enderi Iberosuchus_macrodon Bergisuchus_dietrichbergi Barinasuchus_arveloi Ayllusuchus_fernandezi Bretesuchus_bonapartei Sebecus_querejazus Sebecus_icaeorhinus Sebecus_huilensis Pissarrachampsa_sera Stratiotosuchus_maxhechti Campinasuchus_dinizi Baurusuchus_albertoi Aplestosuchus_sordidus Baurusuchus_pachecoi Baurusuchus_salgadoensis Pholidosaurus_purbeckensis Pholidosaurus_schaumburgensis Terminonaris_robusta Chalawan_thailandicus Sarcosuchus_imperator Sarcosuchus_hartii Vectisuchus_leptognathus Meridiosaurus_valisparadisi Elosuchus_cherifiensis Chenanisuchus_lateroculi Anthracosuchus_balrogus Cerrejonisuchus_improcerus Hyposaurus_rogersii Sokotosuchus_ianwilsoni Phosphatosaurus_gavialoides Arambourgisuchus_khouribgaensis Acherontisuchus_guajiraensis Congosaurus_bequaerti Dyrosaurus_phosphaticus Dyrosaurus_maghribensis Atlantosuchus_coupatezi Guarinisuchus_munizi Rhabdognathus_keiniensis Rhabdognathus_aslerensis Peipehsuchus_teleorhinus Platysuchus_multicrobiculatus Teleosaurus_cadomensis Steneosaurus_bollensis Steneosaurus_heberti Steneosaurus_leedsi Steneosaurus_megistorhynchus Steneosaurus_edwardsi Steneosaurus_obtusidens Machimosaurus_hugii Machimosaurus_mosae Pelagosaurus_typus Teleidosaurus_calvadosii Eoneustes_gaudryi Eoneustes_bathonicus Zoneait_nargorum metriorhynchus_brachyrhynchus metriorhynchus_westermanni metriorhynchus_casamiquelai Neptunidraco_ammoniticus Tyrannoneustes_lythrodectikos Purranisaurus_potens Plesiosuchus_manselii Torvoneustes_carpenteri Torvoneustes_coryphaeus Dakosaurus_maximus Dakosaurus_andiniensis Geosaurus_lapparenti Geosaurus_grandis Geosaurus_giganteus Metriorhynchus_superciliosus Metriorhynchus_geoffroyii Metriorhynchus_hastifer Gracilineustes_leedsi Gracilineustes_acutus Rhacheosaurus_gracilis Cricosaurus_saltillense Cricosaurus_suevicus Cricosaurus_elegans Cricosaurus_vignaudi Cricosaurus_gracilis Cricosaurus_schroederi Cricosaurus_araucanensis Cricosaurus_lithographicus Cricosaurus_macrospondylus Atoposaurus_oberndorferi Alligatorellus_beaumonti Alligatorium_meyeri Theriosuchus_pusillus Knoetschkesuchus_langenbergensis Knoetschkesuchus_guimarotae Calsoyasuchus_valliceps Sunosuchus_miaoi Eutretauranosuchus_delfsi Sunosuchus_junggarensis Siamosuchus_phuphokensis Amphicotylus_lucasii Nannosuchus_gracilidens Anteophthalmosuchus_hooleyi Goniopholis_baryglyphaeus Goniopholis_simus Goniopholis_kiplingi Bernissartia_fagesii Pachycheilosuchus_trinquei Pietraroiasuchus_ormezzanoi Isisfordia_duncani Susisuchus_anatoceps Susisuchus_jaguaribensis Wannchampsus_kirpachi Shamosuchus_djadochtaensis Batrachomimus_pastosbonensis Rugosuchus_nonganensis Paralligator_gradilifrons Paralligator_major Acynodon_iberoccitanus Acynodon_adriaticus Hylaeochampsa_vectiana Iharkutosuchus_makadii Allodaposuchus_precedens Arenysuchus_gascabadiolorum Agaresuchus_subjuniperus Agaresuchus_fontisensis Lohuecosuchus_mechinorum Lohuecosuchus_megadontos Eothoracosaurus_mississipiensis thoracosaurus_macrorhynchus Thoracosaurus_neocesariensis Eosuchus_lerichei Eosuchus_minor Eogavialis_africanus Gavialis_gangeticus Gavialis_bengawanicus Gryposuchus_colombianus Gryposuchus_pachakamue Ikanogavialis_gameroi Piscogavialis_jugaliperforatus Siquisiquesuchus_venezuelensis Borealosuchus_sternbergii Borealosuchus_formidabilis Borealosuchus_acutidentatus Borealosuchus_wilsoni Borealosuchus_threeensis Planocrania_hengdongensis Planocrania_datangensis Boverisuchus_magnifrons Boverisuchus_vorax Prodiplocynodon_langi Crocodylus_affinis Crocodylus_depressifrons Asiatosuchus Crocodylus_acer Brachyuranochampsa_eversolei Kentisuchus_spenceri Megadontosuchus_arduini Dollosuchus_densmorei Gavialosuchus_eggenbergensis Toyotamaphimeia_machikanensis Tomistoma_cairense Tomistoma_lusitanica Tomistoma_schlegelii Thecachampsa_carolinensis Thecacampsa_americana Thecachampsa_antiqua Penghusuchus_pani Paratomistoma_courtii Tomistoma_petrolica Crocodylus_megarhinus Kambara_implexidens Trilophosuchus_rackhami Australosuchus_clarkae Mecistops_cataphractus Crocodylus_palaeindicus Crocodylus_porosus Crocodylus_rhombifer Crocodylus_niloticus Rimasuchus_lloydi Brochuchus_pigotti Euthecodon_arambourgii Voay_robustus Osteolaemus_osborni Osteolaemus_tetraspis Leidyosuchus_canadensis Diplocynodon_deponiae Diplocynodon_darwini Diplocynodon_hantoniensis Diplocynodon_ratelii Navajosuchus_mooki Ceratosuchus_burdoshi Allognathosuchus Procaimanoidea_kayi Arambourgia_gaudryi Procaimanoidea_utahensis Wannaganosuchus_brachymans Alligator_prenasalis Alligator_mcgrewi Alligator_olseni Alligator_sinensis Alligator_thomsoni Alligator_mefferdi Alligator_mississippiensis Albertochampsa_langstoni Stangerochampsa_mccabei Brachychampsa_sealeyi Brachychampsa_montana Globidentosuchus_brachyrostris Eocaiman_cavernensis Tsoabichi_greenriverensis Paleosuchus_palpebrosus Paleosuchus_trigonatus Mourasuchus_amazonensis Orthogenysuchus_olseni Purussaurus_neivensis Purussaurus_mirandae Purussaurus_brasiliensis Caiman_crocodilus Caiman_yacare Caiman_lutescens Caiman_latirostris Melanosuchus_niger Melanosuchus_fisheri;
constraint node19 = Dibothrosuchus_elaphros Junggarsuchus_sloani Almadasuchus_figarii Macelognathus_vagans Hallopus_victor Orthosuchus_stormbergi Edentosuchus_tienshanensis Hemiprotosuchus_leali Protosuchus_richardsoni Protosuchus_haughtoni Zaraasuchus_shepardi Gobiosuchus_kielanae Zosuchus_davidsoni Sichuanosuchus_shuhanensis Sichuanosuchus_huidongensis Shantungosuchus_hangjinensis Shantungosuchus_chuhsienensis Shantungosuchus_brachycephalus Nominosuchus_matutinus Fruitachampsa_callisoni Adzhosuchus_fuscus Shartegosuchus_asperopalatum Hsisosuchus_chungkingensis Hsisosuchus_dashanpuensis Hsisosuchus_chowi Anatosuchus_minor Araripesuchus_tsangatsangana Araripesuchus_wegeneri Araripesuchus_buitreraensis Araripesuchus_gomesii Araripesuchus_patagonicus Uruguaysuchus_aznarezi Stolokrosuchus_lapparenti Barreirosuchus_franciscoi Kaprosuchus_saharicus Mahajangasuchus_insignis Hamadasuchus_rebouli Gasparinisuchus_peirosauroides Lomasuchus_palpebrosus Uberabasuchus_terrificus Montealtosuchus_arrudacamposi Candidodon_itapecuruense Libycosuchus_brevirostris Simosuchus_clarki Neuquensuchus_universitas Pakasuchus_kapilimai Malawisuchus_mwakasyungutiensis Morrinhosuchus_luziae Coringasuchus_anisodontis Adamantinasuchus_navae Yacarerani_boliviensis Armadillosuchus_arrudai Sphagesaurus_huenei Caryonosuchus_pricei Labidiosuchus_amicum Mariliasuchus_amarali Notosuchus_terrestris Caipirasuchus_stenognathus Caipirasuchus_paulistanus Caipirasuchus_montealtensis Chimaerasuchus_paradoxus Comahuesuchus_brachybuccalis Pabwehshi_pakistanensis Lorosuchus_nodosus Cynodontosuchus_rothi Pehuenchesuchus_enderi Iberosuchus_macrodon Bergisuchus_dietrichbergi Barinasuchus_arveloi Ayllusuchus_fernandezi Bretesuchus_bonapartei Sebecus_querejazus Sebecus_icaeorhinus Sebecus_huilensis Pissarrachampsa_sera Stratiotosuchus_maxhechti Campinasuchus_dinizi Baurusuchus_albertoi Aplestosuchus_sordidus Baurusuchus_pachecoi Baurusuchus_salgadoensis Pholidosaurus_purbeckensis Pholidosaurus_schaumburgensis Terminonaris_robusta Chalawan_thailandicus Sarcosuchus_imperator Sarcosuchus_hartii Vectisuchus_leptognathus Meridiosaurus_valisparadisi Elosuchus_cherifiensis Chenanisuchus_lateroculi Anthracosuchus_balrogus Cerrejonisuchus_improcerus Hyposaurus_rogersii Sokotosuchus_ianwilsoni Phosphatosaurus_gavialoides Arambourgisuchus_khouribgaensis Acherontisuchus_guajiraensis Congosaurus_bequaerti Dyrosaurus_phosphaticus Dyrosaurus_maghribensis Atlantosuchus_coupatezi Guarinisuchus_munizi Rhabdognathus_keiniensis Rhabdognathus_aslerensis Peipehsuchus_teleorhinus Platysuchus_multicrobiculatus Teleosaurus_cadomensis Steneosaurus_bollensis Steneosaurus_heberti Steneosaurus_leedsi Steneosaurus_megistorhynchus Steneosaurus_edwardsi Steneosaurus_obtusidens Machimosaurus_hugii Machimosaurus_mosae Pelagosaurus_typus Teleidosaurus_calvadosii Eoneustes_gaudryi Eoneustes_bathonicus Zoneait_nargorum metriorhynchus_brachyrhynchus metriorhynchus_westermanni metriorhynchus_casamiquelai Neptunidraco_ammoniticus Tyrannoneustes_lythrodectikos Purranisaurus_potens Plesiosuchus_manselii Torvoneustes_carpenteri Torvoneustes_coryphaeus Dakosaurus_maximus Dakosaurus_andiniensis Geosaurus_lapparenti Geosaurus_grandis Geosaurus_giganteus Metriorhynchus_superciliosus Metriorhynchus_geoffroyii Metriorhynchus_hastifer Gracilineustes_leedsi Gracilineustes_acutus Rhacheosaurus_gracilis Cricosaurus_saltillense Cricosaurus_suevicus Cricosaurus_elegans Cricosaurus_vignaudi Cricosaurus_gracilis Cricosaurus_schroederi Cricosaurus_araucanensis Cricosaurus_lithographicus Cricosaurus_macrospondylus Atoposaurus_oberndorferi Alligatorellus_beaumonti Alligatorium_meyeri Theriosuchus_pusillus Knoetschkesuchus_langenbergensis Knoetschkesuchus_guimarotae Calsoyasuchus_valliceps Sunosuchus_miaoi Eutretauranosuchus_delfsi Sunosuchus_junggarensis Siamosuchus_phuphokensis Amphicotylus_lucasii Nannosuchus_gracilidens Anteophthalmosuchus_hooleyi Goniopholis_baryglyphaeus Goniopholis_simus Goniopholis_kiplingi Bernissartia_fagesii Pachycheilosuchus_trinquei Pietraroiasuchus_ormezzanoi Isisfordia_duncani Susisuchus_anatoceps Susisuchus_jaguaribensis Wannchampsus_kirpachi Shamosuchus_djadochtaensis Batrachomimus_pastosbonensis Rugosuchus_nonganensis Paralligator_gradilifrons Paralligator_major Acynodon_iberoccitanus Acynodon_adriaticus Hylaeochampsa_vectiana Iharkutosuchus_makadii Allodaposuchus_precedens Arenysuchus_gascabadiolorum Agaresuchus_subjuniperus Agaresuchus_fontisensis Lohuecosuchus_mechinorum Lohuecosuchus_megadontos Eothoracosaurus_mississipiensis thoracosaurus_macrorhynchus Thoracosaurus_neocesariensis Eosuchus_lerichei Eosuchus_minor Eogavialis_africanus Gavialis_gangeticus Gavialis_bengawanicus Gryposuchus_colombianus Gryposuchus_pachakamue Ikanogavialis_gameroi Piscogavialis_jugaliperforatus Siquisiquesuchus_venezuelensis Borealosuchus_sternbergii Borealosuchus_formidabilis Borealosuchus_acutidentatus Borealosuchus_wilsoni Borealosuchus_threeensis Planocrania_hengdongensis Planocrania_datangensis Boverisuchus_magnifrons Boverisuchus_vorax Prodiplocynodon_langi Crocodylus_affinis Crocodylus_depressifrons Asiatosuchus Crocodylus_acer Brachyuranochampsa_eversolei Kentisuchus_spenceri Megadontosuchus_arduini Dollosuchus_densmorei Gavialosuchus_eggenbergensis Toyotamaphimeia_machikanensis Tomistoma_cairense Tomistoma_lusitanica Tomistoma_schlegelii Thecachampsa_carolinensis Thecacampsa_americana Thecachampsa_antiqua Penghusuchus_pani Paratomistoma_courtii Tomistoma_petrolica Crocodylus_megarhinus Kambara_implexidens Trilophosuchus_rackhami Australosuchus_clarkae Mecistops_cataphractus Crocodylus_palaeindicus Crocodylus_porosus Crocodylus_rhombifer Crocodylus_niloticus Rimasuchus_lloydi Brochuchus_pigotti Euthecodon_arambourgii Voay_robustus Osteolaemus_osborni Osteolaemus_tetraspis Leidyosuchus_canadensis Diplocynodon_deponiae Diplocynodon_darwini Diplocynodon_hantoniensis Diplocynodon_ratelii Navajosuchus_mooki Ceratosuchus_burdoshi Allognathosuchus Procaimanoidea_kayi Arambourgia_gaudryi Procaimanoidea_utahensis Wannaganosuchus_brachymans Alligator_prenasalis Alligator_mcgrewi Alligator_olseni Alligator_sinensis Alligator_thomsoni Alligator_mefferdi Alligator_mississippiensis Albertochampsa_langstoni Stangerochampsa_mccabei Brachychampsa_sealeyi Brachychampsa_montana Globidentosuchus_brachyrostris Eocaiman_cavernensis Tsoabichi_greenriverensis Paleosuchus_palpebrosus Paleosuchus_trigonatus Mourasuchus_amazonensis Orthogenysuchus_olseni Purussaurus_neivensis Purussaurus_mirandae Purussaurus_brasiliensis Caiman_crocodilus Caiman_yacare Caiman_lutescens Caiman_latirostris Melanosuchus_niger Melanosuchus_fisheri;
constraint node20 = Junggarsuchus_sloani Almadasuchus_figarii Macelognathus_vagans Hallopus_victor Orthosuchus_stormbergi Edentosuchus_tienshanensis Hemiprotosuchus_leali Protosuchus_richardsoni Protosuchus_haughtoni Zaraasuchus_shepardi Gobiosuchus_kielanae Zosuchus_davidsoni Sichuanosuchus_shuhanensis Sichuanosuchus_huidongensis Shantungosuchus_hangjinensis Shantungosuchus_chuhsienensis Shantungosuchus_brachycephalus Nominosuchus_matutinus Fruitachampsa_callisoni Adzhosuchus_fuscus Shartegosuchus_asperopalatum Hsisosuchus_chungkingensis Hsisosuchus_dashanpuensis Hsisosuchus_chowi Anatosuchus_minor Araripesuchus_tsangatsangana Araripesuchus_wegeneri Araripesuchus_buitreraensis Araripesuchus_gomesii Araripesuchus_patagonicus Uruguaysuchus_aznarezi Stolokrosuchus_lapparenti Barreirosuchus_franciscoi Kaprosuchus_saharicus Mahajangasuchus_insignis Hamadasuchus_rebouli Gasparinisuchus_peirosauroides Lomasuchus_palpebrosus Uberabasuchus_terrificus Montealtosuchus_arrudacamposi Candidodon_itapecuruense Libycosuchus_brevirostris Simosuchus_clarki Neuquensuchus_universitas Pakasuchus_kapilimai Malawisuchus_mwakasyungutiensis Morrinhosuchus_luziae Coringasuchus_anisodontis Adamantinasuchus_navae Yacarerani_boliviensis Armadillosuchus_arrudai Sphagesaurus_huenei Caryonosuchus_pricei Labidiosuchus_amicum Mariliasuchus_amarali Notosuchus_terrestris Caipirasuchus_stenognathus Caipirasuchus_paulistanus Caipirasuchus_montealtensis Chimaerasuchus_paradoxus Comahuesuchus_brachybuccalis Pabwehshi_pakistanensis Lorosuchus_nodosus Cynodontosuchus_rothi Pehuenchesuchus_enderi Iberosuchus_macrodon Bergisuchus_dietrichbergi Barinasuchus_arveloi Ayllusuchus_fernandezi Bretesuchus_bonapartei Sebecus_querejazus Sebecus_icaeorhinus Sebecus_huilensis Pissarrachampsa_sera Stratiotosuchus_maxhechti Campinasuchus_dinizi Baurusuchus_albertoi Aplestosuchus_sordidus Baurusuchus_pachecoi Baurusuchus_salgadoensis Pholidosaurus_purbeckensis Pholidosaurus_schaumburgensis Terminonaris_robusta Chalawan_thailandicus Sarcosuchus_imperator Sarcosuchus_hartii Vectisuchus_leptognathus Meridiosaurus_valisparadisi Elosuchus_cherifiensis Chenanisuchus_lateroculi Anthracosuchus_balrogus Cerrejonisuchus_improcerus Hyposaurus_rogersii Sokotosuchus_ianwilsoni Phosphatosaurus_gavialoides Arambourgisuchus_khouribgaensis Acherontisuchus_guajiraensis Congosaurus_bequaerti Dyrosaurus_phosphaticus Dyrosaurus_maghribensis Atlantosuchus_coupatezi Guarinisuchus_munizi Rhabdognathus_keiniensis Rhabdognathus_aslerensis Peipehsuchus_teleorhinus Platysuchus_multicrobiculatus Teleosaurus_cadomensis Steneosaurus_bollensis Steneosaurus_heberti Steneosaurus_leedsi Steneosaurus_megistorhynchus Steneosaurus_edwardsi Steneosaurus_obtusidens Machimosaurus_hugii Machimosaurus_mosae Pelagosaurus_typus Teleidosaurus_calvadosii Eoneustes_gaudryi Eoneustes_bathonicus Zoneait_nargorum metriorhynchus_brachyrhynchus metriorhynchus_westermanni metriorhynchus_casamiquelai Neptunidraco_ammoniticus Tyrannoneustes_lythrodectikos Purranisaurus_potens Plesiosuchus_manselii Torvoneustes_carpenteri Torvoneustes_coryphaeus Dakosaurus_maximus Dakosaurus_andiniensis Geosaurus_lapparenti Geosaurus_grandis Geosaurus_giganteus Metriorhynchus_superciliosus Metriorhynchus_geoffroyii Metriorhynchus_hastifer Gracilineustes_leedsi Gracilineustes_acutus Rhacheosaurus_gracilis Cricosaurus_saltillense Cricosaurus_suevicus Cricosaurus_elegans Cricosaurus_vignaudi Cricosaurus_gracilis Cricosaurus_schroederi Cricosaurus_araucanensis Cricosaurus_lithographicus Cricosaurus_macrospondylus Atoposaurus_oberndorferi Alligatorellus_beaumonti Alligatorium_meyeri Theriosuchus_pusillus Knoetschkesuchus_langenbergensis Knoetschkesuchus_guimarotae Calsoyasuchus_valliceps Sunosuchus_miaoi Eutretauranosuchus_delfsi Sunosuchus_junggarensis Siamosuchus_phuphokensis Amphicotylus_lucasii Nannosuchus_gracilidens Anteophthalmosuchus_hooleyi Goniopholis_baryglyphaeus Goniopholis_simus Goniopholis_kiplingi Bernissartia_fagesii Pachycheilosuchus_trinquei Pietraroiasuchus_ormezzanoi Isisfordia_duncani Susisuchus_anatoceps Susisuchus_jaguaribensis Wannchampsus_kirpachi Shamosuchus_djadochtaensis Batrachomimus_pastosbonensis Rugosuchus_nonganensis Paralligator_gradilifrons Paralligator_major Acynodon_iberoccitanus Acynodon_adriaticus Hylaeochampsa_vectiana Iharkutosuchus_makadii Allodaposuchus_precedens Arenysuchus_gascabadiolorum Agaresuchus_subjuniperus Agaresuchus_fontisensis Lohuecosuchus_mechinorum Lohuecosuchus_megadontos Eothoracosaurus_mississipiensis thoracosaurus_macrorhynchus Thoracosaurus_neocesariensis Eosuchus_lerichei Eosuchus_minor Eogavialis_africanus Gavialis_gangeticus Gavialis_bengawanicus Gryposuchus_colombianus Gryposuchus_pachakamue Ikanogavialis_gameroi Piscogavialis_jugaliperforatus Siquisiquesuchus_venezuelensis Borealosuchus_sternbergii Borealosuchus_formidabilis Borealosuchus_acutidentatus Borealosuchus_wilsoni Borealosuchus_threeensis Planocrania_hengdongensis Planocrania_datangensis Boverisuchus_magnifrons Boverisuchus_vorax Prodiplocynodon_langi Crocodylus_affinis Crocodylus_depressifrons Asiatosuchus Crocodylus_acer Brachyuranochampsa_eversolei Kentisuchus_spenceri Megadontosuchus_arduini Dollosuchus_densmorei Gavialosuchus_eggenbergensis Toyotamaphimeia_machikanensis Tomistoma_cairense Tomistoma_lusitanica Tomistoma_schlegelii Thecachampsa_carolinensis Thecacampsa_americana Thecachampsa_antiqua Penghusuchus_pani Paratomistoma_courtii Tomistoma_petrolica Crocodylus_megarhinus Kambara_implexidens Trilophosuchus_rackhami Australosuchus_clarkae Mecistops_cataphractus Crocodylus_palaeindicus Crocodylus_porosus Crocodylus_rhombifer Crocodylus_niloticus Rimasuchus_lloydi Brochuchus_pigotti Euthecodon_arambourgii Voay_robustus Osteolaemus_osborni Osteolaemus_tetraspis Leidyosuchus_canadensis Diplocynodon_deponiae Diplocynodon_darwini Diplocynodon_hantoniensis Diplocynodon_ratelii Navajosuchus_mooki Ceratosuchus_burdoshi Allognathosuchus Procaimanoidea_kayi Arambourgia_gaudryi Procaimanoidea_utahensis Wannaganosuchus_brachymans Alligator_prenasalis Alligator_mcgrewi Alligator_olseni Alligator_sinensis Alligator_thomsoni Alligator_mefferdi Alligator_mississippiensis Albertochampsa_langstoni Stangerochampsa_mccabei Brachychampsa_sealeyi Brachychampsa_montana Globidentosuchus_brachyrostris Eocaiman_cavernensis Tsoabichi_greenriverensis Paleosuchus_palpebrosus Paleosuchus_trigonatus Mourasuchus_amazonensis Orthogenysuchus_olseni Purussaurus_neivensis Purussaurus_mirandae Purussaurus_brasiliensis Caiman_crocodilus Caiman_yacare Caiman_lutescens Caiman_latirostris Melanosuchus_niger Melanosuchus_fisheri;
constraint node21 = Almadasuchus_figarii Macelognathus_vagans Hallopus_victor Orthosuchus_stormbergi Edentosuchus_tienshanensis Hemiprotosuchus_leali Protosuchus_richardsoni Protosuchus_haughtoni Zaraasuchus_shepardi Gobiosuchus_kielanae Zosuchus_davidsoni Sichuanosuchus_shuhanensis Sichuanosuchus_huidongensis Shantungosuchus_hangjinensis Shantungosuchus_chuhsienensis Shantungosuchus_brachycephalus Nominosuchus_matutinus Fruitachampsa_callisoni Adzhosuchus_fuscus Shartegosuchus_asperopalatum Hsisosuchus_chungkingensis Hsisosuchus_dashanpuensis Hsisosuchus_chowi Anatosuchus_minor Araripesuchus_tsangatsangana Araripesuchus_wegeneri Araripesuchus_buitreraensis Araripesuchus_gomesii Araripesuchus_patagonicus Uruguaysuchus_aznarezi Stolokrosuchus_lapparenti Barreirosuchus_franciscoi Kaprosuchus_saharicus Mahajangasuchus_insignis Hamadasuchus_rebouli Gasparinisuchus_peirosauroides Lomasuchus_palpebrosus Uberabasuchus_terrificus Montealtosuchus_arrudacamposi Candidodon_itapecuruense Libycosuchus_brevirostris Simosuchus_clarki Neuquensuchus_universitas Pakasuchus_kapilimai Malawisuchus_mwakasyungutiensis Morrinhosuchus_luziae Coringasuchus_anisodontis Adamantinasuchus_navae Yacarerani_boliviensis Armadillosuchus_arrudai Sphagesaurus_huenei Caryonosuchus_pricei Labidiosuchus_amicum Mariliasuchus_amarali Notosuchus_terrestris Caipirasuchus_stenognathus Caipirasuchus_paulistanus Caipirasuchus_montealtensis Chimaerasuchus_paradoxus Comahuesuchus_brachybuccalis Pabwehshi_pakistanensis Lorosuchus_nodosus Cynodontosuchus_rothi Pehuenchesuchus_enderi Iberosuchus_macrodon Bergisuchus_dietrichbergi Barinasuchus_arveloi Ayllusuchus_fernandezi Bretesuchus_bonapartei Sebecus_querejazus Sebecus_icaeorhinus Sebecus_huilensis Pissarrachampsa_sera Stratiotosuchus_maxhechti Campinasuchus_dinizi Baurusuchus_albertoi Aplestosuchus_sordidus Baurusuchus_pachecoi Baurusuchus_salgadoensis Pholidosaurus_purbeckensis Pholidosaurus_schaumburgensis Terminonaris_robusta Chalawan_thailandicus Sarcosuchus_imperator Sarcosuchus_hartii Vectisuchus_leptognathus Meridiosaurus_valisparadisi Elosuchus_cherifiensis Chenanisuchus_lateroculi Anthracosuchus_balrogus Cerrejonisuchus_improcerus Hyposaurus_rogersii Sokotosuchus_ianwilsoni Phosphatosaurus_gavialoides Arambourgisuchus_khouribgaensis Acherontisuchus_guajiraensis Congosaurus_bequaerti Dyrosaurus_phosphaticus Dyrosaurus_maghribensis Atlantosuchus_coupatezi Guarinisuchus_munizi Rhabdognathus_keiniensis Rhabdognathus_aslerensis Peipehsuchus_teleorhinus Platysuchus_multicrobiculatus Teleosaurus_cadomensis Steneosaurus_bollensis Steneosaurus_heberti Steneosaurus_leedsi Steneosaurus_megistorhynchus Steneosaurus_edwardsi Steneosaurus_obtusidens Machimosaurus_hugii Machimosaurus_mosae Pelagosaurus_typus Teleidosaurus_calvadosii Eoneustes_gaudryi Eoneustes_bathonicus Zoneait_nargorum metriorhynchus_brachyrhynchus metriorhynchus_westermanni metriorhynchus_casamiquelai Neptunidraco_ammoniticus Tyrannoneustes_lythrodectikos Purranisaurus_potens Plesiosuchus_manselii Torvoneustes_carpenteri Torvoneustes_coryphaeus Dakosaurus_maximus Dakosaurus_andiniensis Geosaurus_lapparenti Geosaurus_grandis Geosaurus_giganteus Metriorhynchus_superciliosus Metriorhynchus_geoffroyii Metriorhynchus_hastifer Gracilineustes_leedsi Gracilineustes_acutus Rhacheosaurus_gracilis Cricosaurus_saltillense Cricosaurus_suevicus Cricosaurus_elegans Cricosaurus_vignaudi Cricosaurus_gracilis Cricosaurus_schroederi Cricosaurus_araucanensis Cricosaurus_lithographicus Cricosaurus_macrospondylus Atoposaurus_oberndorferi Alligatorellus_beaumonti Alligatorium_meyeri Theriosuchus_pusillus Knoetschkesuchus_langenbergensis Knoetschkesuchus_guimarotae Calsoyasuchus_valliceps Sunosuchus_miaoi Eutretauranosuchus_delfsi Sunosuchus_junggarensis Siamosuchus_phuphokensis Amphicotylus_lucasii Nannosuchus_gracilidens Anteophthalmosuchus_hooleyi Goniopholis_baryglyphaeus Goniopholis_simus Goniopholis_kiplingi Bernissartia_fagesii Pachycheilosuchus_trinquei Pietraroiasuchus_ormezzanoi Isisfordia_duncani Susisuchus_anatoceps Susisuchus_jaguaribensis Wannchampsus_kirpachi Shamosuchus_djadochtaensis Batrachomimus_pastosbonensis Rugosuchus_nonganensis Paralligator_gradilifrons Paralligator_major Acynodon_iberoccitanus Acynodon_adriaticus Hylaeochampsa_vectiana Iharkutosuchus_makadii Allodaposuchus_precedens Arenysuchus_gascabadiolorum Agaresuchus_subjuniperus Agaresuchus_fontisensis Lohuecosuchus_mechinorum Lohuecosuchus_megadontos Eothoracosaurus_mississipiensis thoracosaurus_macrorhynchus Thoracosaurus_neocesariensis Eosuchus_lerichei Eosuchus_minor Eogavialis_africanus Gavialis_gangeticus Gavialis_bengawanicus Gryposuchus_colombianus Gryposuchus_pachakamue Ikanogavialis_gameroi Piscogavialis_jugaliperforatus Siquisiquesuchus_venezuelensis Borealosuchus_sternbergii Borealosuchus_formidabilis Borealosuchus_acutidentatus Borealosuchus_wilsoni Borealosuchus_threeensis Planocrania_hengdongensis Planocrania_datangensis Boverisuchus_magnifrons Boverisuchus_vorax Prodiplocynodon_langi Crocodylus_affinis Crocodylus_depressifrons Asiatosuchus Crocodylus_acer Brachyuranochampsa_eversolei Kentisuchus_spenceri Megadontosuchus_arduini Dollosuchus_densmorei Gavialosuchus_eggenbergensis Toyotamaphimeia_machikanensis Tomistoma_cairense Tomistoma_lusitanica Tomistoma_schlegelii Thecachampsa_carolinensis Thecacampsa_americana Thecachampsa_antiqua Penghusuchus_pani Paratomistoma_courtii Tomistoma_petrolica Crocodylus_megarhinus Kambara_implexidens Trilophosuchus_rackhami Australosuchus_clarkae Mecistops_cataphractus Crocodylus_palaeindicus Crocodylus_porosus Crocodylus_rhombifer Crocodylus_niloticus Rimasuchus_lloydi Brochuchus_pigotti Euthecodon_arambourgii Voay_robustus Osteolaemus_osborni Osteolaemus_tetraspis Leidyosuchus_canadensis Diplocynodon_deponiae Diplocynodon_darwini Diplocynodon_hantoniensis Diplocynodon_ratelii Navajosuchus_mooki Ceratosuchus_burdoshi Allognathosuchus Procaimanoidea_kayi Arambourgia_gaudryi Procaimanoidea_utahensis Wannaganosuchus_brachymans Alligator_prenasalis Alligator_mcgrewi Alligator_olseni Alligator_sinensis Alligator_thomsoni Alligator_mefferdi Alligator_mississippiensis Albertochampsa_langstoni Stangerochampsa_mccabei Brachychampsa_sealeyi Brachychampsa_montana Globidentosuchus_brachyrostris Eocaiman_cavernensis Tsoabichi_greenriverensis Paleosuchus_palpebrosus Paleosuchus_trigonatus Mourasuchus_amazonensis Orthogenysuchus_olseni Purussaurus_neivensis Purussaurus_mirandae Purussaurus_brasiliensis Caiman_crocodilus Caiman_yacare Caiman_lutescens Caiman_latirostris Melanosuchus_niger Melanosuchus_fisheri;
constraint node22 = Almadasuchus_figarii Macelognathus_vagans Hallopus_victor;
constraint node23 = Macelognathus_vagans Hallopus_victor;
constraint node24 = Orthosuchus_stormbergi Edentosuchus_tienshanensis Hemiprotosuchus_leali Protosuchus_richardsoni Protosuchus_haughtoni Zaraasuchus_shepardi Gobiosuchus_kielanae Zosuchus_davidsoni Sichuanosuchus_shuhanensis Sichuanosuchus_huidongensis Shantungosuchus_hangjinensis Shantungosuchus_chuhsienensis Shantungosuchus_brachycephalus Nominosuchus_matutinus Fruitachampsa_callisoni Adzhosuchus_fuscus Shartegosuchus_asperopalatum Hsisosuchus_chungkingensis Hsisosuchus_dashanpuensis Hsisosuchus_chowi Anatosuchus_minor Araripesuchus_tsangatsangana Araripesuchus_wegeneri Araripesuchus_buitreraensis Araripesuchus_gomesii Araripesuchus_patagonicus Uruguaysuchus_aznarezi Stolokrosuchus_lapparenti Barreirosuchus_franciscoi Kaprosuchus_saharicus Mahajangasuchus_insignis Hamadasuchus_rebouli Gasparinisuchus_peirosauroides Lomasuchus_palpebrosus Uberabasuchus_terrificus Montealtosuchus_arrudacamposi Candidodon_itapecuruense Libycosuchus_brevirostris Simosuchus_clarki Neuquensuchus_universitas Pakasuchus_kapilimai Malawisuchus_mwakasyungutiensis Morrinhosuchus_luziae Coringasuchus_anisodontis Adamantinasuchus_navae Yacarerani_boliviensis Armadillosuchus_arrudai Sphagesaurus_huenei Caryonosuchus_pricei Labidiosuchus_amicum Mariliasuchus_amarali Notosuchus_terrestris Caipirasuchus_stenognathus Caipirasuchus_paulistanus Caipirasuchus_montealtensis Chimaerasuchus_paradoxus Comahuesuchus_brachybuccalis Pabwehshi_pakistanensis Lorosuchus_nodosus Cynodontosuchus_rothi Pehuenchesuchus_enderi Iberosuchus_macrodon Bergisuchus_dietrichbergi Barinasuchus_arveloi Ayllusuchus_fernandezi Bretesuchus_bonapartei Sebecus_querejazus Sebecus_icaeorhinus Sebecus_huilensis Pissarrachampsa_sera Stratiotosuchus_maxhechti Campinasuchus_dinizi Baurusuchus_albertoi Aplestosuchus_sordidus Baurusuchus_pachecoi Baurusuchus_salgadoensis Pholidosaurus_purbeckensis Pholidosaurus_schaumburgensis Terminonaris_robusta Chalawan_thailandicus Sarcosuchus_imperator Sarcosuchus_hartii Vectisuchus_leptognathus Meridiosaurus_valisparadisi Elosuchus_cherifiensis Chenanisuchus_lateroculi Anthracosuchus_balrogus Cerrejonisuchus_improcerus Hyposaurus_rogersii Sokotosuchus_ianwilsoni Phosphatosaurus_gavialoides Arambourgisuchus_khouribgaensis Acherontisuchus_guajiraensis Congosaurus_bequaerti Dyrosaurus_phosphaticus Dyrosaurus_maghribensis Atlantosuchus_coupatezi Guarinisuchus_munizi Rhabdognathus_keiniensis Rhabdognathus_aslerensis Peipehsuchus_teleorhinus Platysuchus_multicrobiculatus Teleosaurus_cadomensis Steneosaurus_bollensis Steneosaurus_heberti Steneosaurus_leedsi Steneosaurus_megistorhynchus Steneosaurus_edwardsi Steneosaurus_obtusidens Machimosaurus_hugii Machimosaurus_mosae Pelagosaurus_typus Teleidosaurus_calvadosii Eoneustes_gaudryi Eoneustes_bathonicus Zoneait_nargorum metriorhynchus_brachyrhynchus metriorhynchus_westermanni metriorhynchus_casamiquelai Neptunidraco_ammoniticus Tyrannoneustes_lythrodectikos Purranisaurus_potens Plesiosuchus_manselii Torvoneustes_carpenteri Torvoneustes_coryphaeus Dakosaurus_maximus Dakosaurus_andiniensis Geosaurus_lapparenti Geosaurus_grandis Geosaurus_giganteus Metriorhynchus_superciliosus Metriorhynchus_geoffroyii Metriorhynchus_hastifer Gracilineustes_leedsi Gracilineustes_acutus Rhacheosaurus_gracilis Cricosaurus_saltillense Cricosaurus_suevicus Cricosaurus_elegans Cricosaurus_vignaudi Cricosaurus_gracilis Cricosaurus_schroederi Cricosaurus_araucanensis Cricosaurus_lithographicus Cricosaurus_macrospondylus Atoposaurus_oberndorferi Alligatorellus_beaumonti Alligatorium_meyeri Theriosuchus_pusillus Knoetschkesuchus_langenbergensis Knoetschkesuchus_guimarotae Calsoyasuchus_valliceps Sunosuchus_miaoi Eutretauranosuchus_delfsi Sunosuchus_junggarensis Siamosuchus_phuphokensis Amphicotylus_lucasii Nannosuchus_gracilidens Anteophthalmosuchus_hooleyi Goniopholis_baryglyphaeus Goniopholis_simus Goniopholis_kiplingi Bernissartia_fagesii Pachycheilosuchus_trinquei Pietraroiasuchus_ormezzanoi Isisfordia_duncani Susisuchus_anatoceps Susisuchus_jaguaribensis Wannchampsus_kirpachi Shamosuchus_djadochtaensis Batrachomimus_pastosbonensis Rugosuchus_nonganensis Paralligator_gradilifrons Paralligator_major Acynodon_iberoccitanus Acynodon_adriaticus Hylaeochampsa_vectiana Iharkutosuchus_makadii Allodaposuchus_precedens Arenysuchus_gascabadiolorum Agaresuchus_subjuniperus Agaresuchus_fontisensis Lohuecosuchus_mechinorum Lohuecosuchus_megadontos Eothoracosaurus_mississipiensis thoracosaurus_macrorhynchus Thoracosaurus_neocesariensis Eosuchus_lerichei Eosuchus_minor Eogavialis_africanus Gavialis_gangeticus Gavialis_bengawanicus Gryposuchus_colombianus Gryposuchus_pachakamue Ikanogavialis_gameroi Piscogavialis_jugaliperforatus Siquisiquesuchus_venezuelensis Borealosuchus_sternbergii Borealosuchus_formidabilis Borealosuchus_acutidentatus Borealosuchus_wilsoni Borealosuchus_threeensis Planocrania_hengdongensis Planocrania_datangensis Boverisuchus_magnifrons Boverisuchus_vorax Prodiplocynodon_langi Crocodylus_affinis Crocodylus_depressifrons Asiatosuchus Crocodylus_acer Brachyuranochampsa_eversolei Kentisuchus_spenceri Megadontosuchus_arduini Dollosuchus_densmorei Gavialosuchus_eggenbergensis Toyotamaphimeia_machikanensis Tomistoma_cairense Tomistoma_lusitanica Tomistoma_schlegelii Thecachampsa_carolinensis Thecacampsa_americana Thecachampsa_antiqua Penghusuchus_pani Paratomistoma_courtii Tomistoma_petrolica Crocodylus_megarhinus Kambara_implexidens Trilophosuchus_rackhami Australosuchus_clarkae Mecistops_cataphractus Crocodylus_palaeindicus Crocodylus_porosus Crocodylus_rhombifer Crocodylus_niloticus Rimasuchus_lloydi Brochuchus_pigotti Euthecodon_arambourgii Voay_robustus Osteolaemus_osborni Osteolaemus_tetraspis Leidyosuchus_canadensis Diplocynodon_deponiae Diplocynodon_darwini Diplocynodon_hantoniensis Diplocynodon_ratelii Navajosuchus_mooki Ceratosuchus_burdoshi Allognathosuchus Procaimanoidea_kayi Arambourgia_gaudryi Procaimanoidea_utahensis Wannaganosuchus_brachymans Alligator_prenasalis Alligator_mcgrewi Alligator_olseni Alligator_sinensis Alligator_thomsoni Alligator_mefferdi Alligator_mississippiensis Albertochampsa_langstoni Stangerochampsa_mccabei Brachychampsa_sealeyi Brachychampsa_montana Globidentosuchus_brachyrostris Eocaiman_cavernensis Tsoabichi_greenriverensis Paleosuchus_palpebrosus Paleosuchus_trigonatus Mourasuchus_amazonensis Orthogenysuchus_olseni Purussaurus_neivensis Purussaurus_mirandae Purussaurus_brasiliensis Caiman_crocodilus Caiman_yacare Caiman_lutescens Caiman_latirostris Melanosuchus_niger Melanosuchus_fisheri;
constraint node25 = Orthosuchus_stormbergi Edentosuchus_tienshanensis Hemiprotosuchus_leali Protosuchus_richardsoni Protosuchus_haughtoni;
constraint node26 = Edentosuchus_tienshanensis Hemiprotosuchus_leali Protosuchus_richardsoni Protosuchus_haughtoni;
constraint node27 = Hemiprotosuchus_leali Protosuchus_richardsoni Protosuchus_haughtoni;
constraint node28 = Protosuchus_richardsoni Protosuchus_haughtoni;
constraint node29 = Zaraasuchus_shepardi Gobiosuchus_kielanae Zosuchus_davidsoni Sichuanosuchus_shuhanensis Sichuanosuchus_huidongensis Shantungosuchus_hangjinensis Shantungosuchus_chuhsienensis Shantungosuchus_brachycephalus Nominosuchus_matutinus Fruitachampsa_callisoni Adzhosuchus_fuscus Shartegosuchus_asperopalatum Hsisosuchus_chungkingensis Hsisosuchus_dashanpuensis Hsisosuchus_chowi Anatosuchus_minor Araripesuchus_tsangatsangana Araripesuchus_wegeneri Araripesuchus_buitreraensis Araripesuchus_gomesii Araripesuchus_patagonicus Uruguaysuchus_aznarezi Stolokrosuchus_lapparenti Barreirosuchus_franciscoi Kaprosuchus_saharicus Mahajangasuchus_insignis Hamadasuchus_rebouli Gasparinisuchus_peirosauroides Lomasuchus_palpebrosus Uberabasuchus_terrificus Montealtosuchus_arrudacamposi Candidodon_itapecuruense Libycosuchus_brevirostris Simosuchus_clarki Neuquensuchus_universitas Pakasuchus_kapilimai Malawisuchus_mwakasyungutiensis Morrinhosuchus_luziae Coringasuchus_anisodontis Adamantinasuchus_navae Yacarerani_boliviensis Armadillosuchus_arrudai Sphagesaurus_huenei Caryonosuchus_pricei Labidiosuchus_amicum Mariliasuchus_amarali Notosuchus_terrestris Caipirasuchus_stenognathus Caipirasuchus_paulistanus Caipirasuchus_montealtensis Chimaerasuchus_paradoxus Comahuesuchus_brachybuccalis Pabwehshi_pakistanensis Lorosuchus_nodosus Cynodontosuchus_rothi Pehuenchesuchus_enderi Iberosuchus_macrodon Bergisuchus_dietrichbergi Barinasuchus_arveloi Ayllusuchus_fernandezi Bretesuchus_bonapartei Sebecus_querejazus Sebecus_icaeorhinus Sebecus_huilensis Pissarrachampsa_sera Stratiotosuchus_maxhechti Campinasuchus_dinizi Baurusuchus_albertoi Aplestosuchus_sordidus Baurusuchus_pachecoi Baurusuchus_salgadoensis Pholidosaurus_purbeckensis Pholidosaurus_schaumburgensis Terminonaris_robusta Chalawan_thailandicus Sarcosuchus_imperator Sarcosuchus_hartii Vectisuchus_leptognathus Meridiosaurus_valisparadisi Elosuchus_cherifiensis Chenanisuchus_lateroculi Anthracosuchus_balrogus Cerrejonisuchus_improcerus Hyposaurus_rogersii Sokotosuchus_ianwilsoni Phosphatosaurus_gavialoides Arambourgisuchus_khouribgaensis Acherontisuchus_guajiraensis Congosaurus_bequaerti Dyrosaurus_phosphaticus Dyrosaurus_maghribensis Atlantosuchus_coupatezi Guarinisuchus_munizi Rhabdognathus_keiniensis Rhabdognathus_aslerensis Peipehsuchus_teleorhinus Platysuchus_multicrobiculatus Teleosaurus_cadomensis Steneosaurus_bollensis Steneosaurus_heberti Steneosaurus_leedsi Steneosaurus_megistorhynchus Steneosaurus_edwardsi Steneosaurus_obtusidens Machimosaurus_hugii Machimosaurus_mosae Pelagosaurus_typus Teleidosaurus_calvadosii Eoneustes_gaudryi Eoneustes_bathonicus Zoneait_nargorum metriorhynchus_brachyrhynchus metriorhynchus_westermanni metriorhynchus_casamiquelai Neptunidraco_ammoniticus Tyrannoneustes_lythrodectikos Purranisaurus_potens Plesiosuchus_manselii Torvoneustes_carpenteri Torvoneustes_coryphaeus Dakosaurus_maximus Dakosaurus_andiniensis Geosaurus_lapparenti Geosaurus_grandis Geosaurus_giganteus Metriorhynchus_superciliosus Metriorhynchus_geoffroyii Metriorhynchus_hastifer Gracilineustes_leedsi Gracilineustes_acutus Rhacheosaurus_gracilis Cricosaurus_saltillense Cricosaurus_suevicus Cricosaurus_elegans Cricosaurus_vignaudi Cricosaurus_gracilis Cricosaurus_schroederi Cricosaurus_araucanensis Cricosaurus_lithographicus Cricosaurus_macrospondylus Atoposaurus_oberndorferi Alligatorellus_beaumonti Alligatorium_meyeri Theriosuchus_pusillus Knoetschkesuchus_langenbergensis Knoetschkesuchus_guimarotae Calsoyasuchus_valliceps Sunosuchus_miaoi Eutretauranosuchus_delfsi Sunosuchus_junggarensis Siamosuchus_phuphokensis Amphicotylus_lucasii Nannosuchus_gracilidens Anteophthalmosuchus_hooleyi Goniopholis_baryglyphaeus Goniopholis_simus Goniopholis_kiplingi Bernissartia_fagesii Pachycheilosuchus_trinquei Pietraroiasuchus_ormezzanoi Isisfordia_duncani Susisuchus_anatoceps Susisuchus_jaguaribensis Wannchampsus_kirpachi Shamosuchus_djadochtaensis Batrachomimus_pastosbonensis Rugosuchus_nonganensis Paralligator_gradilifrons Paralligator_major Acynodon_iberoccitanus Acynodon_adriaticus Hylaeochampsa_vectiana Iharkutosuchus_makadii Allodaposuchus_precedens Arenysuchus_gascabadiolorum Agaresuchus_subjuniperus Agaresuchus_fontisensis Lohuecosuchus_mechinorum Lohuecosuchus_megadontos Eothoracosaurus_mississipiensis thoracosaurus_macrorhynchus Thoracosaurus_neocesariensis Eosuchus_lerichei Eosuchus_minor Eogavialis_africanus Gavialis_gangeticus Gavialis_bengawanicus Gryposuchus_colombianus Gryposuchus_pachakamue Ikanogavialis_gameroi Piscogavialis_jugaliperforatus Siquisiquesuchus_venezuelensis Borealosuchus_sternbergii Borealosuchus_formidabilis Borealosuchus_acutidentatus Borealosuchus_wilsoni Borealosuchus_threeensis Planocrania_hengdongensis Planocrania_datangensis Boverisuchus_magnifrons Boverisuchus_vorax Prodiplocynodon_langi Crocodylus_affinis Crocodylus_depressifrons Asiatosuchus Crocodylus_acer Brachyuranochampsa_eversolei Kentisuchus_spenceri Megadontosuchus_arduini Dollosuchus_densmorei Gavialosuchus_eggenbergensis Toyotamaphimeia_machikanensis Tomistoma_cairense Tomistoma_lusitanica Tomistoma_schlegelii Thecachampsa_carolinensis Thecacampsa_americana Thecachampsa_antiqua Penghusuchus_pani Paratomistoma_courtii Tomistoma_petrolica Crocodylus_megarhinus Kambara_implexidens Trilophosuchus_rackhami Australosuchus_clarkae Mecistops_cataphractus Crocodylus_palaeindicus Crocodylus_porosus Crocodylus_rhombifer Crocodylus_niloticus Rimasuchus_lloydi Brochuchus_pigotti Euthecodon_arambourgii Voay_robustus Osteolaemus_osborni Osteolaemus_tetraspis Leidyosuchus_canadensis Diplocynodon_deponiae Diplocynodon_darwini Diplocynodon_hantoniensis Diplocynodon_ratelii Navajosuchus_mooki Ceratosuchus_burdoshi Allognathosuchus Procaimanoidea_kayi Arambourgia_gaudryi Procaimanoidea_utahensis Wannaganosuchus_brachymans Alligator_prenasalis Alligator_mcgrewi Alligator_olseni Alligator_sinensis Alligator_thomsoni Alligator_mefferdi Alligator_mississippiensis Albertochampsa_langstoni Stangerochampsa_mccabei Brachychampsa_sealeyi Brachychampsa_montana Globidentosuchus_brachyrostris Eocaiman_cavernensis Tsoabichi_greenriverensis Paleosuchus_palpebrosus Paleosuchus_trigonatus Mourasuchus_amazonensis Orthogenysuchus_olseni Purussaurus_neivensis Purussaurus_mirandae Purussaurus_brasiliensis Caiman_crocodilus Caiman_yacare Caiman_lutescens Caiman_latirostris Melanosuchus_niger Melanosuchus_fisheri;
constraint node30 = Zaraasuchus_shepardi Gobiosuchus_kielanae;
constraint node31 = Zosuchus_davidsoni Sichuanosuchus_shuhanensis Sichuanosuchus_huidongensis Shantungosuchus_hangjinensis Shantungosuchus_chuhsienensis Shantungosuchus_brachycephalus Nominosuchus_matutinus Fruitachampsa_callisoni Adzhosuchus_fuscus Shartegosuchus_asperopalatum Hsisosuchus_chungkingensis Hsisosuchus_dashanpuensis Hsisosuchus_chowi Anatosuchus_minor Araripesuchus_tsangatsangana Araripesuchus_wegeneri Araripesuchus_buitreraensis Araripesuchus_gomesii Araripesuchus_patagonicus Uruguaysuchus_aznarezi Stolokrosuchus_lapparenti Barreirosuchus_franciscoi Kaprosuchus_saharicus Mahajangasuchus_insignis Hamadasuchus_rebouli Gasparinisuchus_peirosauroides Lomasuchus_palpebrosus Uberabasuchus_terrificus Montealtosuchus_arrudacamposi Candidodon_itapecuruense Libycosuchus_brevirostris Simosuchus_clarki Neuquensuchus_universitas Pakasuchus_kapilimai Malawisuchus_mwakasyungutiensis Morrinhosuchus_luziae Coringasuchus_anisodontis Adamantinasuchus_navae Yacarerani_boliviensis Armadillosuchus_arrudai Sphagesaurus_huenei Caryonosuchus_pricei Labidiosuchus_amicum Mariliasuchus_amarali Notosuchus_terrestris Caipirasuchus_stenognathus Caipirasuchus_paulistanus Caipirasuchus_montealtensis Chimaerasuchus_paradoxus Comahuesuchus_brachybuccalis Pabwehshi_pakistanensis Lorosuchus_nodosus Cynodontosuchus_rothi Pehuenchesuchus_enderi Iberosuchus_macrodon Bergisuchus_dietrichbergi Barinasuchus_arveloi Ayllusuchus_fernandezi Bretesuchus_bonapartei Sebecus_querejazus Sebecus_icaeorhinus Sebecus_huilensis Pissarrachampsa_sera Stratiotosuchus_maxhechti Campinasuchus_dinizi Baurusuchus_albertoi Aplestosuchus_sordidus Baurusuchus_pachecoi Baurusuchus_salgadoensis Pholidosaurus_purbeckensis Pholidosaurus_schaumburgensis Terminonaris_robusta Chalawan_thailandicus Sarcosuchus_imperator Sarcosuchus_hartii Vectisuchus_leptognathus Meridiosaurus_valisparadisi Elosuchus_cherifiensis Chenanisuchus_lateroculi Anthracosuchus_balrogus Cerrejonisuchus_improcerus Hyposaurus_rogersii Sokotosuchus_ianwilsoni Phosphatosaurus_gavialoides Arambourgisuchus_khouribgaensis Acherontisuchus_guajiraensis Congosaurus_bequaerti Dyrosaurus_phosphaticus Dyrosaurus_maghribensis Atlantosuchus_coupatezi Guarinisuchus_munizi Rhabdognathus_keiniensis Rhabdognathus_aslerensis Peipehsuchus_teleorhinus Platysuchus_multicrobiculatus Teleosaurus_cadomensis Steneosaurus_bollensis Steneosaurus_heberti Steneosaurus_leedsi Steneosaurus_megistorhynchus Steneosaurus_edwardsi Steneosaurus_obtusidens Machimosaurus_hugii Machimosaurus_mosae Pelagosaurus_typus Teleidosaurus_calvadosii Eoneustes_gaudryi Eoneustes_bathonicus Zoneait_nargorum metriorhynchus_brachyrhynchus metriorhynchus_westermanni metriorhynchus_casamiquelai Neptunidraco_ammoniticus Tyrannoneustes_lythrodectikos Purranisaurus_potens Plesiosuchus_manselii Torvoneustes_carpenteri Torvoneustes_coryphaeus Dakosaurus_maximus Dakosaurus_andiniensis Geosaurus_lapparenti Geosaurus_grandis Geosaurus_giganteus Metriorhynchus_superciliosus Metriorhynchus_geoffroyii Metriorhynchus_hastifer Gracilineustes_leedsi Gracilineustes_acutus Rhacheosaurus_gracilis Cricosaurus_saltillense Cricosaurus_suevicus Cricosaurus_elegans Cricosaurus_vignaudi Cricosaurus_gracilis Cricosaurus_schroederi Cricosaurus_araucanensis Cricosaurus_lithographicus Cricosaurus_macrospondylus Atoposaurus_oberndorferi Alligatorellus_beaumonti Alligatorium_meyeri Theriosuchus_pusillus Knoetschkesuchus_langenbergensis Knoetschkesuchus_guimarotae Calsoyasuchus_valliceps Sunosuchus_miaoi Eutretauranosuchus_delfsi Sunosuchus_junggarensis Siamosuchus_phuphokensis Amphicotylus_lucasii Nannosuchus_gracilidens Anteophthalmosuchus_hooleyi Goniopholis_baryglyphaeus Goniopholis_simus Goniopholis_kiplingi Bernissartia_fagesii Pachycheilosuchus_trinquei Pietraroiasuchus_ormezzanoi Isisfordia_duncani Susisuchus_anatoceps Susisuchus_jaguaribensis Wannchampsus_kirpachi Shamosuchus_djadochtaensis Batrachomimus_pastosbonensis Rugosuchus_nonganensis Paralligator_gradilifrons Paralligator_major Acynodon_iberoccitanus Acynodon_adriaticus Hylaeochampsa_vectiana Iharkutosuchus_makadii Allodaposuchus_precedens Arenysuchus_gascabadiolorum Agaresuchus_subjuniperus Agaresuchus_fontisensis Lohuecosuchus_mechinorum Lohuecosuchus_megadontos Eothoracosaurus_mississipiensis thoracosaurus_macrorhynchus Thoracosaurus_neocesariensis Eosuchus_lerichei Eosuchus_minor Eogavialis_africanus Gavialis_gangeticus Gavialis_bengawanicus Gryposuchus_colombianus Gryposuchus_pachakamue Ikanogavialis_gameroi Piscogavialis_jugaliperforatus Siquisiquesuchus_venezuelensis Borealosuchus_sternbergii Borealosuchus_formidabilis Borealosuchus_acutidentatus Borealosuchus_wilsoni Borealosuchus_threeensis Planocrania_hengdongensis Planocrania_datangensis Boverisuchus_magnifrons Boverisuchus_vorax Prodiplocynodon_langi Crocodylus_affinis Crocodylus_depressifrons Asiatosuchus Crocodylus_acer Brachyuranochampsa_eversolei Kentisuchus_spenceri Megadontosuchus_arduini Dollosuchus_densmorei Gavialosuchus_eggenbergensis Toyotamaphimeia_machikanensis Tomistoma_cairense Tomistoma_lusitanica Tomistoma_schlegelii Thecachampsa_carolinensis Thecacampsa_americana Thecachampsa_antiqua Penghusuchus_pani Paratomistoma_courtii Tomistoma_petrolica Crocodylus_megarhinus Kambara_implexidens Trilophosuchus_rackhami Australosuchus_clarkae Mecistops_cataphractus Crocodylus_palaeindicus Crocodylus_porosus Crocodylus_rhombifer Crocodylus_niloticus Rimasuchus_lloydi Brochuchus_pigotti Euthecodon_arambourgii Voay_robustus Osteolaemus_osborni Osteolaemus_tetraspis Leidyosuchus_canadensis Diplocynodon_deponiae Diplocynodon_darwini Diplocynodon_hantoniensis Diplocynodon_ratelii Navajosuchus_mooki Ceratosuchus_burdoshi Allognathosuchus Procaimanoidea_kayi Arambourgia_gaudryi Procaimanoidea_utahensis Wannaganosuchus_brachymans Alligator_prenasalis Alligator_mcgrewi Alligator_olseni Alligator_sinensis Alligator_thomsoni Alligator_mefferdi Alligator_mississippiensis Albertochampsa_langstoni Stangerochampsa_mccabei Brachychampsa_sealeyi Brachychampsa_montana Globidentosuchus_brachyrostris Eocaiman_cavernensis Tsoabichi_greenriverensis Paleosuchus_palpebrosus Paleosuchus_trigonatus Mourasuchus_amazonensis Orthogenysuchus_olseni Purussaurus_neivensis Purussaurus_mirandae Purussaurus_brasiliensis Caiman_crocodilus Caiman_yacare Caiman_lutescens Caiman_latirostris Melanosuchus_niger Melanosuchus_fisheri;
constraint node32 = Zosuchus_davidsoni Sichuanosuchus_shuhanensis Sichuanosuchus_huidongensis Shantungosuchus_hangjinensis Shantungosuchus_chuhsienensis Shantungosuchus_brachycephalus;
constraint node33 = Sichuanosuchus_shuhanensis Sichuanosuchus_huidongensis Shantungosuchus_hangjinensis Shantungosuchus_chuhsienensis Shantungosuchus_brachycephalus;
constraint node34 = Sichuanosuchus_shuhanensis Sichuanosuchus_huidongensis;
constraint node35 = Shantungosuchus_hangjinensis Shantungosuchus_chuhsienensis Shantungosuchus_brachycephalus;
constraint node36 = Nominosuchus_matutinus Fruitachampsa_callisoni Adzhosuchus_fuscus Shartegosuchus_asperopalatum Hsisosuchus_chungkingensis Hsisosuchus_dashanpuensis Hsisosuchus_chowi Anatosuchus_minor Araripesuchus_tsangatsangana Araripesuchus_wegeneri Araripesuchus_buitreraensis Araripesuchus_gomesii Araripesuchus_patagonicus Uruguaysuchus_aznarezi Stolokrosuchus_lapparenti Barreirosuchus_franciscoi Kaprosuchus_saharicus Mahajangasuchus_insignis Hamadasuchus_rebouli Gasparinisuchus_peirosauroides Lomasuchus_palpebrosus Uberabasuchus_terrificus Montealtosuchus_arrudacamposi Candidodon_itapecuruense Libycosuchus_brevirostris Simosuchus_clarki Neuquensuchus_universitas Pakasuchus_kapilimai Malawisuchus_mwakasyungutiensis Morrinhosuchus_luziae Coringasuchus_anisodontis Adamantinasuchus_navae Yacarerani_boliviensis Armadillosuchus_arrudai Sphagesaurus_huenei Caryonosuchus_pricei Labidiosuchus_amicum Mariliasuchus_amarali Notosuchus_terrestris Caipirasuchus_stenognathus Caipirasuchus_paulistanus Caipirasuchus_montealtensis Chimaerasuchus_paradoxus Comahuesuchus_brachybuccalis Pabwehshi_pakistanensis Lorosuchus_nodosus Cynodontosuchus_rothi Pehuenchesuchus_enderi Iberosuchus_macrodon Bergisuchus_dietrichbergi Barinasuchus_arveloi Ayllusuchus_fernandezi Bretesuchus_bonapartei Sebecus_querejazus Sebecus_icaeorhinus Sebecus_huilensis Pissarrachampsa_sera Stratiotosuchus_maxhechti Campinasuchus_dinizi Baurusuchus_albertoi Aplestosuchus_sordidus Baurusuchus_pachecoi Baurusuchus_salgadoensis Pholidosaurus_purbeckensis Pholidosaurus_schaumburgensis Terminonaris_robusta Chalawan_thailandicus Sarcosuchus_imperator Sarcosuchus_hartii Vectisuchus_leptognathus Meridiosaurus_valisparadisi Elosuchus_cherifiensis Chenanisuchus_lateroculi Anthracosuchus_balrogus Cerrejonisuchus_improcerus Hyposaurus_rogersii Sokotosuchus_ianwilsoni Phosphatosaurus_gavialoides Arambourgisuchus_khouribgaensis Acherontisuchus_guajiraensis Congosaurus_bequaerti Dyrosaurus_phosphaticus Dyrosaurus_maghribensis Atlantosuchus_coupatezi Guarinisuchus_munizi Rhabdognathus_keiniensis Rhabdognathus_aslerensis Peipehsuchus_teleorhinus Platysuchus_multicrobiculatus Teleosaurus_cadomensis Steneosaurus_bollensis Steneosaurus_heberti Steneosaurus_leedsi Steneosaurus_megistorhynchus Steneosaurus_edwardsi Steneosaurus_obtusidens Machimosaurus_hugii Machimosaurus_mosae Pelagosaurus_typus Teleidosaurus_calvadosii Eoneustes_gaudryi Eoneustes_bathonicus Zoneait_nargorum metriorhynchus_brachyrhynchus metriorhynchus_westermanni metriorhynchus_casamiquelai Neptunidraco_ammoniticus Tyrannoneustes_lythrodectikos Purranisaurus_potens Plesiosuchus_manselii Torvoneustes_carpenteri Torvoneustes_coryphaeus Dakosaurus_maximus Dakosaurus_andiniensis Geosaurus_lapparenti Geosaurus_grandis Geosaurus_giganteus Metriorhynchus_superciliosus Metriorhynchus_geoffroyii Metriorhynchus_hastifer Gracilineustes_leedsi Gracilineustes_acutus Rhacheosaurus_gracilis Cricosaurus_saltillense Cricosaurus_suevicus Cricosaurus_elegans Cricosaurus_vignaudi Cricosaurus_gracilis Cricosaurus_schroederi Cricosaurus_araucanensis Cricosaurus_lithographicus Cricosaurus_macrospondylus Atoposaurus_oberndorferi Alligatorellus_beaumonti Alligatorium_meyeri Theriosuchus_pusillus Knoetschkesuchus_langenbergensis Knoetschkesuchus_guimarotae Calsoyasuchus_valliceps Sunosuchus_miaoi Eutretauranosuchus_delfsi Sunosuchus_junggarensis Siamosuchus_phuphokensis Amphicotylus_lucasii Nannosuchus_gracilidens Anteophthalmosuchus_hooleyi Goniopholis_baryglyphaeus Goniopholis_simus Goniopholis_kiplingi Bernissartia_fagesii Pachycheilosuchus_trinquei Pietraroiasuchus_ormezzanoi Isisfordia_duncani Susisuchus_anatoceps Susisuchus_jaguaribensis Wannchampsus_kirpachi Shamosuchus_djadochtaensis Batrachomimus_pastosbonensis Rugosuchus_nonganensis Paralligator_gradilifrons Paralligator_major Acynodon_iberoccitanus Acynodon_adriaticus Hylaeochampsa_vectiana Iharkutosuchus_makadii Allodaposuchus_precedens Arenysuchus_gascabadiolorum Agaresuchus_subjuniperus Agaresuchus_fontisensis Lohuecosuchus_mechinorum Lohuecosuchus_megadontos Eothoracosaurus_mississipiensis thoracosaurus_macrorhynchus Thoracosaurus_neocesariensis Eosuchus_lerichei Eosuchus_minor Eogavialis_africanus Gavialis_gangeticus Gavialis_bengawanicus Gryposuchus_colombianus Gryposuchus_pachakamue Ikanogavialis_gameroi Piscogavialis_jugaliperforatus Siquisiquesuchus_venezuelensis Borealosuchus_sternbergii Borealosuchus_formidabilis Borealosuchus_acutidentatus Borealosuchus_wilsoni Borealosuchus_threeensis Planocrania_hengdongensis Planocrania_datangensis Boverisuchus_magnifrons Boverisuchus_vorax Prodiplocynodon_langi Crocodylus_affinis Crocodylus_depressifrons Asiatosuchus Crocodylus_acer Brachyuranochampsa_eversolei Kentisuchus_spenceri Megadontosuchus_arduini Dollosuchus_densmorei Gavialosuchus_eggenbergensis Toyotamaphimeia_machikanensis Tomistoma_cairense Tomistoma_lusitanica Tomistoma_schlegelii Thecachampsa_carolinensis Thecacampsa_americana Thecachampsa_antiqua Penghusuchus_pani Paratomistoma_courtii Tomistoma_petrolica Crocodylus_megarhinus Kambara_implexidens Trilophosuchus_rackhami Australosuchus_clarkae Mecistops_cataphractus Crocodylus_palaeindicus Crocodylus_porosus Crocodylus_rhombifer Crocodylus_niloticus Rimasuchus_lloydi Brochuchus_pigotti Euthecodon_arambourgii Voay_robustus Osteolaemus_osborni Osteolaemus_tetraspis Leidyosuchus_canadensis Diplocynodon_deponiae Diplocynodon_darwini Diplocynodon_hantoniensis Diplocynodon_ratelii Navajosuchus_mooki Ceratosuchus_burdoshi Allognathosuchus Procaimanoidea_kayi Arambourgia_gaudryi Procaimanoidea_utahensis Wannaganosuchus_brachymans Alligator_prenasalis Alligator_mcgrewi Alligator_olseni Alligator_sinensis Alligator_thomsoni Alligator_mefferdi Alligator_mississippiensis Albertochampsa_langstoni Stangerochampsa_mccabei Brachychampsa_sealeyi Brachychampsa_montana Globidentosuchus_brachyrostris Eocaiman_cavernensis Tsoabichi_greenriverensis Paleosuchus_palpebrosus Paleosuchus_trigonatus Mourasuchus_amazonensis Orthogenysuchus_olseni Purussaurus_neivensis Purussaurus_mirandae Purussaurus_brasiliensis Caiman_crocodilus Caiman_yacare Caiman_lutescens Caiman_latirostris Melanosuchus_niger Melanosuchus_fisheri;
constraint node37 = Nominosuchus_matutinus Fruitachampsa_callisoni Adzhosuchus_fuscus Shartegosuchus_asperopalatum;
constraint node38 = Fruitachampsa_callisoni Adzhosuchus_fuscus Shartegosuchus_asperopalatum;
constraint node39 = Adzhosuchus_fuscus Shartegosuchus_asperopalatum;
constraint node40 = Hsisosuchus_chungkingensis Hsisosuchus_dashanpuensis Hsisosuchus_chowi Anatosuchus_minor Araripesuchus_tsangatsangana Araripesuchus_wegeneri Araripesuchus_buitreraensis Araripesuchus_gomesii Araripesuchus_patagonicus Uruguaysuchus_aznarezi Stolokrosuchus_lapparenti Barreirosuchus_franciscoi Kaprosuchus_saharicus Mahajangasuchus_insignis Hamadasuchus_rebouli Gasparinisuchus_peirosauroides Lomasuchus_palpebrosus Uberabasuchus_terrificus Montealtosuchus_arrudacamposi Candidodon_itapecuruense Libycosuchus_brevirostris Simosuchus_clarki Neuquensuchus_universitas Pakasuchus_kapilimai Malawisuchus_mwakasyungutiensis Morrinhosuchus_luziae Coringasuchus_anisodontis Adamantinasuchus_navae Yacarerani_boliviensis Armadillosuchus_arrudai Sphagesaurus_huenei Caryonosuchus_pricei Labidiosuchus_amicum Mariliasuchus_amarali Notosuchus_terrestris Caipirasuchus_stenognathus Caipirasuchus_paulistanus Caipirasuchus_montealtensis Chimaerasuchus_paradoxus Comahuesuchus_brachybuccalis Pabwehshi_pakistanensis Lorosuchus_nodosus Cynodontosuchus_rothi Pehuenchesuchus_enderi Iberosuchus_macrodon Bergisuchus_dietrichbergi Barinasuchus_arveloi Ayllusuchus_fernandezi Bretesuchus_bonapartei Sebecus_querejazus Sebecus_icaeorhinus Sebecus_huilensis Pissarrachampsa_sera Stratiotosuchus_maxhechti Campinasuchus_dinizi Baurusuchus_albertoi Aplestosuchus_sordidus Baurusuchus_pachecoi Baurusuchus_salgadoensis Pholidosaurus_purbeckensis Pholidosaurus_schaumburgensis Terminonaris_robusta Chalawan_thailandicus Sarcosuchus_imperator Sarcosuchus_hartii Vectisuchus_leptognathus Meridiosaurus_valisparadisi Elosuchus_cherifiensis Chenanisuchus_lateroculi Anthracosuchus_balrogus Cerrejonisuchus_improcerus Hyposaurus_rogersii Sokotosuchus_ianwilsoni Phosphatosaurus_gavialoides Arambourgisuchus_khouribgaensis Acherontisuchus_guajiraensis Congosaurus_bequaerti Dyrosaurus_phosphaticus Dyrosaurus_maghribensis Atlantosuchus_coupatezi Guarinisuchus_munizi Rhabdognathus_keiniensis Rhabdognathus_aslerensis Peipehsuchus_teleorhinus Platysuchus_multicrobiculatus Teleosaurus_cadomensis Steneosaurus_bollensis Steneosaurus_heberti Steneosaurus_leedsi Steneosaurus_megistorhynchus Steneosaurus_edwardsi Steneosaurus_obtusidens Machimosaurus_hugii Machimosaurus_mosae Pelagosaurus_typus Teleidosaurus_calvadosii Eoneustes_gaudryi Eoneustes_bathonicus Zoneait_nargorum metriorhynchus_brachyrhynchus metriorhynchus_westermanni metriorhynchus_casamiquelai Neptunidraco_ammoniticus Tyrannoneustes_lythrodectikos Purranisaurus_potens Plesiosuchus_manselii Torvoneustes_carpenteri Torvoneustes_coryphaeus Dakosaurus_maximus Dakosaurus_andiniensis Geosaurus_lapparenti Geosaurus_grandis Geosaurus_giganteus Metriorhynchus_superciliosus Metriorhynchus_geoffroyii Metriorhynchus_hastifer Gracilineustes_leedsi Gracilineustes_acutus Rhacheosaurus_gracilis Cricosaurus_saltillense Cricosaurus_suevicus Cricosaurus_elegans Cricosaurus_vignaudi Cricosaurus_gracilis Cricosaurus_schroederi Cricosaurus_araucanensis Cricosaurus_lithographicus Cricosaurus_macrospondylus Atoposaurus_oberndorferi Alligatorellus_beaumonti Alligatorium_meyeri Theriosuchus_pusillus Knoetschkesuchus_langenbergensis Knoetschkesuchus_guimarotae Calsoyasuchus_valliceps Sunosuchus_miaoi Eutretauranosuchus_delfsi Sunosuchus_junggarensis Siamosuchus_phuphokensis Amphicotylus_lucasii Nannosuchus_gracilidens Anteophthalmosuchus_hooleyi Goniopholis_baryglyphaeus Goniopholis_simus Goniopholis_kiplingi Bernissartia_fagesii Pachycheilosuchus_trinquei Pietraroiasuchus_ormezzanoi Isisfordia_duncani Susisuchus_anatoceps Susisuchus_jaguaribensis Wannchampsus_kirpachi Shamosuchus_djadochtaensis Batrachomimus_pastosbonensis Rugosuchus_nonganensis Paralligator_gradilifrons Paralligator_major Acynodon_iberoccitanus Acynodon_adriaticus Hylaeochampsa_vectiana Iharkutosuchus_makadii Allodaposuchus_precedens Arenysuchus_gascabadiolorum Agaresuchus_subjuniperus Agaresuchus_fontisensis Lohuecosuchus_mechinorum Lohuecosuchus_megadontos Eothoracosaurus_mississipiensis thoracosaurus_macrorhynchus Thoracosaurus_neocesariensis Eosuchus_lerichei Eosuchus_minor Eogavialis_africanus Gavialis_gangeticus Gavialis_bengawanicus Gryposuchus_colombianus Gryposuchus_pachakamue Ikanogavialis_gameroi Piscogavialis_jugaliperforatus Siquisiquesuchus_venezuelensis Borealosuchus_sternbergii Borealosuchus_formidabilis Borealosuchus_acutidentatus Borealosuchus_wilsoni Borealosuchus_threeensis Planocrania_hengdongensis Planocrania_datangensis Boverisuchus_magnifrons Boverisuchus_vorax Prodiplocynodon_langi Crocodylus_affinis Crocodylus_depressifrons Asiatosuchus Crocodylus_acer Brachyuranochampsa_eversolei Kentisuchus_spenceri Megadontosuchus_arduini Dollosuchus_densmorei Gavialosuchus_eggenbergensis Toyotamaphimeia_machikanensis Tomistoma_cairense Tomistoma_lusitanica Tomistoma_schlegelii Thecachampsa_carolinensis Thecacampsa_americana Thecachampsa_antiqua Penghusuchus_pani Paratomistoma_courtii Tomistoma_petrolica Crocodylus_megarhinus Kambara_implexidens Trilophosuchus_rackhami Australosuchus_clarkae Mecistops_cataphractus Crocodylus_palaeindicus Crocodylus_porosus Crocodylus_rhombifer Crocodylus_niloticus Rimasuchus_lloydi Brochuchus_pigotti Euthecodon_arambourgii Voay_robustus Osteolaemus_osborni Osteolaemus_tetraspis Leidyosuchus_canadensis Diplocynodon_deponiae Diplocynodon_darwini Diplocynodon_hantoniensis Diplocynodon_ratelii Navajosuchus_mooki Ceratosuchus_burdoshi Allognathosuchus Procaimanoidea_kayi Arambourgia_gaudryi Procaimanoidea_utahensis Wannaganosuchus_brachymans Alligator_prenasalis Alligator_mcgrewi Alligator_olseni Alligator_sinensis Alligator_thomsoni Alligator_mefferdi Alligator_mississippiensis Albertochampsa_langstoni Stangerochampsa_mccabei Brachychampsa_sealeyi Brachychampsa_montana Globidentosuchus_brachyrostris Eocaiman_cavernensis Tsoabichi_greenriverensis Paleosuchus_palpebrosus Paleosuchus_trigonatus Mourasuchus_amazonensis Orthogenysuchus_olseni Purussaurus_neivensis Purussaurus_mirandae Purussaurus_brasiliensis Caiman_crocodilus Caiman_yacare Caiman_lutescens Caiman_latirostris Melanosuchus_niger Melanosuchus_fisheri;
constraint node41 = Hsisosuchus_chungkingensis Hsisosuchus_dashanpuensis Hsisosuchus_chowi;
constraint node42 = Hsisosuchus_dashanpuensis Hsisosuchus_chowi;
constraint node43 = Anatosuchus_minor Araripesuchus_tsangatsangana Araripesuchus_wegeneri Araripesuchus_buitreraensis Araripesuchus_gomesii Araripesuchus_patagonicus Uruguaysuchus_aznarezi Stolokrosuchus_lapparenti Barreirosuchus_franciscoi Kaprosuchus_saharicus Mahajangasuchus_insignis Hamadasuchus_rebouli Gasparinisuchus_peirosauroides Lomasuchus_palpebrosus Uberabasuchus_terrificus Montealtosuchus_arrudacamposi Candidodon_itapecuruense Libycosuchus_brevirostris Simosuchus_clarki Neuquensuchus_universitas Pakasuchus_kapilimai Malawisuchus_mwakasyungutiensis Morrinhosuchus_luziae Coringasuchus_anisodontis Adamantinasuchus_navae Yacarerani_boliviensis Armadillosuchus_arrudai Sphagesaurus_huenei Caryonosuchus_pricei Labidiosuchus_amicum Mariliasuchus_amarali Notosuchus_terrestris Caipirasuchus_stenognathus Caipirasuchus_paulistanus Caipirasuchus_montealtensis Chimaerasuchus_paradoxus Comahuesuchus_brachybuccalis Pabwehshi_pakistanensis Lorosuchus_nodosus Cynodontosuchus_rothi Pehuenchesuchus_enderi Iberosuchus_macrodon Bergisuchus_dietrichbergi Barinasuchus_arveloi Ayllusuchus_fernandezi Bretesuchus_bonapartei Sebecus_querejazus Sebecus_icaeorhinus Sebecus_huilensis Pissarrachampsa_sera Stratiotosuchus_maxhechti Campinasuchus_dinizi Baurusuchus_albertoi Aplestosuchus_sordidus Baurusuchus_pachecoi Baurusuchus_salgadoensis Pholidosaurus_purbeckensis Pholidosaurus_schaumburgensis Terminonaris_robusta Chalawan_thailandicus Sarcosuchus_imperator Sarcosuchus_hartii Vectisuchus_leptognathus Meridiosaurus_valisparadisi Elosuchus_cherifiensis Chenanisuchus_lateroculi Anthracosuchus_balrogus Cerrejonisuchus_improcerus Hyposaurus_rogersii Sokotosuchus_ianwilsoni Phosphatosaurus_gavialoides Arambourgisuchus_khouribgaensis Acherontisuchus_guajiraensis Congosaurus_bequaerti Dyrosaurus_phosphaticus Dyrosaurus_maghribensis Atlantosuchus_coupatezi Guarinisuchus_munizi Rhabdognathus_keiniensis Rhabdognathus_aslerensis Peipehsuchus_teleorhinus Platysuchus_multicrobiculatus Teleosaurus_cadomensis Steneosaurus_bollensis Steneosaurus_heberti Steneosaurus_leedsi Steneosaurus_megistorhynchus Steneosaurus_edwardsi Steneosaurus_obtusidens Machimosaurus_hugii Machimosaurus_mosae Pelagosaurus_typus Teleidosaurus_calvadosii Eoneustes_gaudryi Eoneustes_bathonicus Zoneait_nargorum metriorhynchus_brachyrhynchus metriorhynchus_westermanni metriorhynchus_casamiquelai Neptunidraco_ammoniticus Tyrannoneustes_lythrodectikos Purranisaurus_potens Plesiosuchus_manselii Torvoneustes_carpenteri Torvoneustes_coryphaeus Dakosaurus_maximus Dakosaurus_andiniensis Geosaurus_lapparenti Geosaurus_grandis Geosaurus_giganteus Metriorhynchus_superciliosus Metriorhynchus_geoffroyii Metriorhynchus_hastifer Gracilineustes_leedsi Gracilineustes_acutus Rhacheosaurus_gracilis Cricosaurus_saltillense Cricosaurus_suevicus Cricosaurus_elegans Cricosaurus_vignaudi Cricosaurus_gracilis Cricosaurus_schroederi Cricosaurus_araucanensis Cricosaurus_lithographicus Cricosaurus_macrospondylus Atoposaurus_oberndorferi Alligatorellus_beaumonti Alligatorium_meyeri Theriosuchus_pusillus Knoetschkesuchus_langenbergensis Knoetschkesuchus_guimarotae Calsoyasuchus_valliceps Sunosuchus_miaoi Eutretauranosuchus_delfsi Sunosuchus_junggarensis Siamosuchus_phuphokensis Amphicotylus_lucasii Nannosuchus_gracilidens Anteophthalmosuchus_hooleyi Goniopholis_baryglyphaeus Goniopholis_simus Goniopholis_kiplingi Bernissartia_fagesii Pachycheilosuchus_trinquei Pietraroiasuchus_ormezzanoi Isisfordia_duncani Susisuchus_anatoceps Susisuchus_jaguaribensis Wannchampsus_kirpachi Shamosuchus_djadochtaensis Batrachomimus_pastosbonensis Rugosuchus_nonganensis Paralligator_gradilifrons Paralligator_major Acynodon_iberoccitanus Acynodon_adriaticus Hylaeochampsa_vectiana Iharkutosuchus_makadii Allodaposuchus_precedens Arenysuchus_gascabadiolorum Agaresuchus_subjuniperus Agaresuchus_fontisensis Lohuecosuchus_mechinorum Lohuecosuchus_megadontos Eothoracosaurus_mississipiensis thoracosaurus_macrorhynchus Thoracosaurus_neocesariensis Eosuchus_lerichei Eosuchus_minor Eogavialis_africanus Gavialis_gangeticus Gavialis_bengawanicus Gryposuchus_colombianus Gryposuchus_pachakamue Ikanogavialis_gameroi Piscogavialis_jugaliperforatus Siquisiquesuchus_venezuelensis Borealosuchus_sternbergii Borealosuchus_formidabilis Borealosuchus_acutidentatus Borealosuchus_wilsoni Borealosuchus_threeensis Planocrania_hengdongensis Planocrania_datangensis Boverisuchus_magnifrons Boverisuchus_vorax Prodiplocynodon_langi Crocodylus_affinis Crocodylus_depressifrons Asiatosuchus Crocodylus_acer Brachyuranochampsa_eversolei Kentisuchus_spenceri Megadontosuchus_arduini Dollosuchus_densmorei Gavialosuchus_eggenbergensis Toyotamaphimeia_machikanensis Tomistoma_cairense Tomistoma_lusitanica Tomistoma_schlegelii Thecachampsa_carolinensis Thecacampsa_americana Thecachampsa_antiqua Penghusuchus_pani Paratomistoma_courtii Tomistoma_petrolica Crocodylus_megarhinus Kambara_implexidens Trilophosuchus_rackhami Australosuchus_clarkae Mecistops_cataphractus Crocodylus_palaeindicus Crocodylus_porosus Crocodylus_rhombifer Crocodylus_niloticus Rimasuchus_lloydi Brochuchus_pigotti Euthecodon_arambourgii Voay_robustus Osteolaemus_osborni Osteolaemus_tetraspis Leidyosuchus_canadensis Diplocynodon_deponiae Diplocynodon_darwini Diplocynodon_hantoniensis Diplocynodon_ratelii Navajosuchus_mooki Ceratosuchus_burdoshi Allognathosuchus Procaimanoidea_kayi Arambourgia_gaudryi Procaimanoidea_utahensis Wannaganosuchus_brachymans Alligator_prenasalis Alligator_mcgrewi Alligator_olseni Alligator_sinensis Alligator_thomsoni Alligator_mefferdi Alligator_mississippiensis Albertochampsa_langstoni Stangerochampsa_mccabei Brachychampsa_sealeyi Brachychampsa_montana Globidentosuchus_brachyrostris Eocaiman_cavernensis Tsoabichi_greenriverensis Paleosuchus_palpebrosus Paleosuchus_trigonatus Mourasuchus_amazonensis Orthogenysuchus_olseni Purussaurus_neivensis Purussaurus_mirandae Purussaurus_brasiliensis Caiman_crocodilus Caiman_yacare Caiman_lutescens Caiman_latirostris Melanosuchus_niger Melanosuchus_fisheri;
constraint node44 = Anatosuchus_minor Araripesuchus_tsangatsangana Araripesuchus_wegeneri Araripesuchus_buitreraensis Araripesuchus_gomesii Araripesuchus_patagonicus Uruguaysuchus_aznarezi Stolokrosuchus_lapparenti Barreirosuchus_franciscoi Kaprosuchus_saharicus Mahajangasuchus_insignis Hamadasuchus_rebouli Gasparinisuchus_peirosauroides Lomasuchus_palpebrosus Uberabasuchus_terrificus Montealtosuchus_arrudacamposi Candidodon_itapecuruense Libycosuchus_brevirostris Simosuchus_clarki Neuquensuchus_universitas Pakasuchus_kapilimai Malawisuchus_mwakasyungutiensis Morrinhosuchus_luziae Coringasuchus_anisodontis Adamantinasuchus_navae Yacarerani_boliviensis Armadillosuchus_arrudai Sphagesaurus_huenei Caryonosuchus_pricei Labidiosuchus_amicum Mariliasuchus_amarali Notosuchus_terrestris Caipirasuchus_stenognathus Caipirasuchus_paulistanus Caipirasuchus_montealtensis Chimaerasuchus_paradoxus Comahuesuchus_brachybuccalis Pabwehshi_pakistanensis Lorosuchus_nodosus Cynodontosuchus_rothi Pehuenchesuchus_enderi Iberosuchus_macrodon Bergisuchus_dietrichbergi Barinasuchus_arveloi Ayllusuchus_fernandezi Bretesuchus_bonapartei Sebecus_querejazus Sebecus_icaeorhinus Sebecus_huilensis Pissarrachampsa_sera Stratiotosuchus_maxhechti Campinasuchus_dinizi Baurusuchus_albertoi Aplestosuchus_sordidus Baurusuchus_pachecoi Baurusuchus_salgadoensis;
constraint node45 = Anatosuchus_minor Araripesuchus_tsangatsangana Araripesuchus_wegeneri Araripesuchus_buitreraensis Araripesuchus_gomesii Araripesuchus_patagonicus Uruguaysuchus_aznarezi Stolokrosuchus_lapparenti Barreirosuchus_franciscoi Kaprosuchus_saharicus Mahajangasuchus_insignis Hamadasuchus_rebouli Gasparinisuchus_peirosauroides Lomasuchus_palpebrosus Uberabasuchus_terrificus Montealtosuchus_arrudacamposi;
constraint node46 = Anatosuchus_minor Araripesuchus_tsangatsangana Araripesuchus_wegeneri Araripesuchus_buitreraensis Araripesuchus_gomesii Araripesuchus_patagonicus Uruguaysuchus_aznarezi;
constraint node47 = Araripesuchus_buitreraensis Araripesuchus_gomesii Araripesuchus_patagonicus Uruguaysuchus_aznarezi;
constraint node48 = Araripesuchus_gomesii Araripesuchus_patagonicus Uruguaysuchus_aznarezi;
constraint node49 = Araripesuchus_patagonicus Uruguaysuchus_aznarezi;
constraint node50 = Stolokrosuchus_lapparenti Barreirosuchus_franciscoi Kaprosuchus_saharicus Mahajangasuchus_insignis Hamadasuchus_rebouli Gasparinisuchus_peirosauroides Lomasuchus_palpebrosus Uberabasuchus_terrificus Montealtosuchus_arrudacamposi;
constraint node51 = Stolokrosuchus_lapparenti Barreirosuchus_franciscoi;
constraint node52 = Kaprosuchus_saharicus Mahajangasuchus_insignis Hamadasuchus_rebouli Gasparinisuchus_peirosauroides Lomasuchus_palpebrosus Uberabasuchus_terrificus Montealtosuchus_arrudacamposi;
constraint node53 = Kaprosuchus_saharicus Mahajangasuchus_insignis;
constraint node54 = Hamadasuchus_rebouli Gasparinisuchus_peirosauroides Lomasuchus_palpebrosus Uberabasuchus_terrificus Montealtosuchus_arrudacamposi;
constraint node55 = Gasparinisuchus_peirosauroides Lomasuchus_palpebrosus Uberabasuchus_terrificus Montealtosuchus_arrudacamposi;
constraint node56 = Candidodon_itapecuruense Libycosuchus_brevirostris Simosuchus_clarki Neuquensuchus_universitas Pakasuchus_kapilimai Malawisuchus_mwakasyungutiensis Morrinhosuchus_luziae Coringasuchus_anisodontis Adamantinasuchus_navae Yacarerani_boliviensis Armadillosuchus_arrudai Sphagesaurus_huenei Caryonosuchus_pricei Labidiosuchus_amicum Mariliasuchus_amarali Notosuchus_terrestris Caipirasuchus_stenognathus Caipirasuchus_paulistanus Caipirasuchus_montealtensis Chimaerasuchus_paradoxus Comahuesuchus_brachybuccalis Pabwehshi_pakistanensis Lorosuchus_nodosus Cynodontosuchus_rothi Pehuenchesuchus_enderi Iberosuchus_macrodon Bergisuchus_dietrichbergi Barinasuchus_arveloi Ayllusuchus_fernandezi Bretesuchus_bonapartei Sebecus_querejazus Sebecus_icaeorhinus Sebecus_huilensis Pissarrachampsa_sera Stratiotosuchus_maxhechti Campinasuchus_dinizi Baurusuchus_albertoi Aplestosuchus_sordidus Baurusuchus_pachecoi Baurusuchus_salgadoensis;
constraint node57 = Libycosuchus_brevirostris Simosuchus_clarki Neuquensuchus_universitas Pakasuchus_kapilimai Malawisuchus_mwakasyungutiensis Morrinhosuchus_luziae Coringasuchus_anisodontis Adamantinasuchus_navae Yacarerani_boliviensis Armadillosuchus_arrudai Sphagesaurus_huenei Caryonosuchus_pricei Labidiosuchus_amicum Mariliasuchus_amarali Notosuchus_terrestris Caipirasuchus_stenognathus Caipirasuchus_paulistanus Caipirasuchus_montealtensis Chimaerasuchus_paradoxus Comahuesuchus_brachybuccalis Pabwehshi_pakistanensis Lorosuchus_nodosus Cynodontosuchus_rothi Pehuenchesuchus_enderi Iberosuchus_macrodon Bergisuchus_dietrichbergi Barinasuchus_arveloi Ayllusuchus_fernandezi Bretesuchus_bonapartei Sebecus_querejazus Sebecus_icaeorhinus Sebecus_huilensis Pissarrachampsa_sera Stratiotosuchus_maxhechti Campinasuchus_dinizi Baurusuchus_albertoi Aplestosuchus_sordidus Baurusuchus_pachecoi Baurusuchus_salgadoensis;
constraint node58 = Simosuchus_clarki Neuquensuchus_universitas Pakasuchus_kapilimai Malawisuchus_mwakasyungutiensis Morrinhosuchus_luziae Coringasuchus_anisodontis Adamantinasuchus_navae Yacarerani_boliviensis Armadillosuchus_arrudai Sphagesaurus_huenei Caryonosuchus_pricei Labidiosuchus_amicum Mariliasuchus_amarali Notosuchus_terrestris Caipirasuchus_stenognathus Caipirasuchus_paulistanus Caipirasuchus_montealtensis Chimaerasuchus_paradoxus Comahuesuchus_brachybuccalis Pabwehshi_pakistanensis Lorosuchus_nodosus Cynodontosuchus_rothi Pehuenchesuchus_enderi Iberosuchus_macrodon Bergisuchus_dietrichbergi Barinasuchus_arveloi Ayllusuchus_fernandezi Bretesuchus_bonapartei Sebecus_querejazus Sebecus_icaeorhinus Sebecus_huilensis Pissarrachampsa_sera Stratiotosuchus_maxhechti Campinasuchus_dinizi Baurusuchus_albertoi Aplestosuchus_sordidus Baurusuchus_pachecoi Baurusuchus_salgadoensis;
constraint node59 = Neuquensuchus_universitas Pakasuchus_kapilimai Malawisuchus_mwakasyungutiensis Morrinhosuchus_luziae Coringasuchus_anisodontis Adamantinasuchus_navae Yacarerani_boliviensis Armadillosuchus_arrudai Sphagesaurus_huenei Caryonosuchus_pricei Labidiosuchus_amicum Mariliasuchus_amarali Notosuchus_terrestris Caipirasuchus_stenognathus Caipirasuchus_paulistanus Caipirasuchus_montealtensis Chimaerasuchus_paradoxus Comahuesuchus_brachybuccalis Pabwehshi_pakistanensis Lorosuchus_nodosus Cynodontosuchus_rothi Pehuenchesuchus_enderi Iberosuchus_macrodon Bergisuchus_dietrichbergi Barinasuchus_arveloi Ayllusuchus_fernandezi Bretesuchus_bonapartei Sebecus_querejazus Sebecus_icaeorhinus Sebecus_huilensis Pissarrachampsa_sera Stratiotosuchus_maxhechti Campinasuchus_dinizi Baurusuchus_albertoi Aplestosuchus_sordidus Baurusuchus_pachecoi Baurusuchus_salgadoensis;
constraint node60 = Morrinhosuchus_luziae Coringasuchus_anisodontis Adamantinasuchus_navae Yacarerani_boliviensis Armadillosuchus_arrudai Sphagesaurus_huenei Caryonosuchus_pricei Labidiosuchus_amicum Mariliasuchus_amarali Notosuchus_terrestris Caipirasuchus_stenognathus Caipirasuchus_paulistanus Caipirasuchus_montealtensis Chimaerasuchus_paradoxus Comahuesuchus_brachybuccalis Pabwehshi_pakistanensis Lorosuchus_nodosus Cynodontosuchus_rothi Pehuenchesuchus_enderi Iberosuchus_macrodon Bergisuchus_dietrichbergi Barinasuchus_arveloi Ayllusuchus_fernandezi Bretesuchus_bonapartei Sebecus_querejazus Sebecus_icaeorhinus Sebecus_huilensis Pissarrachampsa_sera Stratiotosuchus_maxhechti Campinasuchus_dinizi Baurusuchus_albertoi Aplestosuchus_sordidus Baurusuchus_pachecoi Baurusuchus_salgadoensis;
constraint node61 = Morrinhosuchus_luziae Coringasuchus_anisodontis Adamantinasuchus_navae Yacarerani_boliviensis Armadillosuchus_arrudai Sphagesaurus_huenei Caryonosuchus_pricei Labidiosuchus_amicum Mariliasuchus_amarali Notosuchus_terrestris Caipirasuchus_stenognathus Caipirasuchus_paulistanus Caipirasuchus_montealtensis;
constraint node62 = Coringasuchus_anisodontis Adamantinasuchus_navae Yacarerani_boliviensis Armadillosuchus_arrudai Sphagesaurus_huenei Caryonosuchus_pricei Labidiosuchus_amicum Mariliasuchus_amarali Notosuchus_terrestris Caipirasuchus_stenognathus Caipirasuchus_paulistanus Caipirasuchus_montealtensis;
constraint node63 = Caipirasuchus_stenognathus Caipirasuchus_paulistanus Caipirasuchus_montealtensis;
constraint node64 = Caipirasuchus_paulistanus Caipirasuchus_montealtensis;
constraint node65 = Chimaerasuchus_paradoxus Comahuesuchus_brachybuccalis Pabwehshi_pakistanensis Lorosuchus_nodosus Cynodontosuchus_rothi Pehuenchesuchus_enderi Iberosuchus_macrodon Bergisuchus_dietrichbergi Barinasuchus_arveloi Ayllusuchus_fernandezi Bretesuchus_bonapartei Sebecus_querejazus Sebecus_icaeorhinus Sebecus_huilensis Pissarrachampsa_sera Stratiotosuchus_maxhechti Campinasuchus_dinizi Baurusuchus_albertoi Aplestosuchus_sordidus Baurusuchus_pachecoi Baurusuchus_salgadoensis;
constraint node66 = Comahuesuchus_brachybuccalis Pabwehshi_pakistanensis Lorosuchus_nodosus Cynodontosuchus_rothi Pehuenchesuchus_enderi Iberosuchus_macrodon Bergisuchus_dietrichbergi Barinasuchus_arveloi Ayllusuchus_fernandezi Bretesuchus_bonapartei Sebecus_querejazus Sebecus_icaeorhinus Sebecus_huilensis Pissarrachampsa_sera Stratiotosuchus_maxhechti Campinasuchus_dinizi Baurusuchus_albertoi Aplestosuchus_sordidus Baurusuchus_pachecoi Baurusuchus_salgadoensis;
constraint node67 = Pabwehshi_pakistanensis Lorosuchus_nodosus Cynodontosuchus_rothi Pehuenchesuchus_enderi Iberosuchus_macrodon Bergisuchus_dietrichbergi Barinasuchus_arveloi Ayllusuchus_fernandezi Bretesuchus_bonapartei Sebecus_querejazus Sebecus_icaeorhinus Sebecus_huilensis Pissarrachampsa_sera Stratiotosuchus_maxhechti Campinasuchus_dinizi Baurusuchus_albertoi Aplestosuchus_sordidus Baurusuchus_pachecoi Baurusuchus_salgadoensis;
constraint node68 = Iberosuchus_macrodon Bergisuchus_dietrichbergi;
constraint node69 = Barinasuchus_arveloi Ayllusuchus_fernandezi Bretesuchus_bonapartei Sebecus_querejazus Sebecus_icaeorhinus Sebecus_huilensis Pissarrachampsa_sera Stratiotosuchus_maxhechti Campinasuchus_dinizi Baurusuchus_albertoi Aplestosuchus_sordidus Baurusuchus_pachecoi Baurusuchus_salgadoensis;
constraint node70 = Barinasuchus_arveloi Ayllusuchus_fernandezi Bretesuchus_bonapartei Sebecus_querejazus Sebecus_icaeorhinus Sebecus_huilensis;
constraint node71 = Ayllusuchus_fernandezi Bretesuchus_bonapartei Sebecus_querejazus Sebecus_icaeorhinus Sebecus_huilensis;
constraint node72 = Ayllusuchus_fernandezi Bretesuchus_bonapartei;
constraint node73 = Sebecus_querejazus Sebecus_icaeorhinus Sebecus_huilensis;
constraint node74 = Pissarrachampsa_sera Stratiotosuchus_maxhechti Campinasuchus_dinizi Baurusuchus_albertoi Aplestosuchus_sordidus Baurusuchus_pachecoi Baurusuchus_salgadoensis;
constraint node75 = Stratiotosuchus_maxhechti Campinasuchus_dinizi Baurusuchus_albertoi Aplestosuchus_sordidus Baurusuchus_pachecoi Baurusuchus_salgadoensis;
constraint node76 = Campinasuchus_dinizi Baurusuchus_albertoi Aplestosuchus_sordidus Baurusuchus_pachecoi Baurusuchus_salgadoensis;
constraint node77 = Baurusuchus_albertoi Aplestosuchus_sordidus Baurusuchus_pachecoi Baurusuchus_salgadoensis;
constraint node78 = Baurusuchus_albertoi Aplestosuchus_sordidus;
constraint node79 = Baurusuchus_pachecoi Baurusuchus_salgadoensis;
constraint node80 = Pholidosaurus_purbeckensis Pholidosaurus_schaumburgensis Terminonaris_robusta Chalawan_thailandicus Sarcosuchus_imperator Sarcosuchus_hartii Vectisuchus_leptognathus Meridiosaurus_valisparadisi Elosuchus_cherifiensis Chenanisuchus_lateroculi Anthracosuchus_balrogus Cerrejonisuchus_improcerus Hyposaurus_rogersii Sokotosuchus_ianwilsoni Phosphatosaurus_gavialoides Arambourgisuchus_khouribgaensis Acherontisuchus_guajiraensis Congosaurus_bequaerti Dyrosaurus_phosphaticus Dyrosaurus_maghribensis Atlantosuchus_coupatezi Guarinisuchus_munizi Rhabdognathus_keiniensis Rhabdognathus_aslerensis Peipehsuchus_teleorhinus Platysuchus_multicrobiculatus Teleosaurus_cadomensis Steneosaurus_bollensis Steneosaurus_heberti Steneosaurus_leedsi Steneosaurus_megistorhynchus Steneosaurus_edwardsi Steneosaurus_obtusidens Machimosaurus_hugii Machimosaurus_mosae Pelagosaurus_typus Teleidosaurus_calvadosii Eoneustes_gaudryi Eoneustes_bathonicus Zoneait_nargorum metriorhynchus_brachyrhynchus metriorhynchus_westermanni metriorhynchus_casamiquelai Neptunidraco_ammoniticus Tyrannoneustes_lythrodectikos Purranisaurus_potens Plesiosuchus_manselii Torvoneustes_carpenteri Torvoneustes_coryphaeus Dakosaurus_maximus Dakosaurus_andiniensis Geosaurus_lapparenti Geosaurus_grandis Geosaurus_giganteus Metriorhynchus_superciliosus Metriorhynchus_geoffroyii Metriorhynchus_hastifer Gracilineustes_leedsi Gracilineustes_acutus Rhacheosaurus_gracilis Cricosaurus_saltillense Cricosaurus_suevicus Cricosaurus_elegans Cricosaurus_vignaudi Cricosaurus_gracilis Cricosaurus_schroederi Cricosaurus_araucanensis Cricosaurus_lithographicus Cricosaurus_macrospondylus Atoposaurus_oberndorferi Alligatorellus_beaumonti Alligatorium_meyeri Theriosuchus_pusillus Knoetschkesuchus_langenbergensis Knoetschkesuchus_guimarotae Calsoyasuchus_valliceps Sunosuchus_miaoi Eutretauranosuchus_delfsi Sunosuchus_junggarensis Siamosuchus_phuphokensis Amphicotylus_lucasii Nannosuchus_gracilidens Anteophthalmosuchus_hooleyi Goniopholis_baryglyphaeus Goniopholis_simus Goniopholis_kiplingi Bernissartia_fagesii Pachycheilosuchus_trinquei Pietraroiasuchus_ormezzanoi Isisfordia_duncani Susisuchus_anatoceps Susisuchus_jaguaribensis Wannchampsus_kirpachi Shamosuchus_djadochtaensis Batrachomimus_pastosbonensis Rugosuchus_nonganensis Paralligator_gradilifrons Paralligator_major Acynodon_iberoccitanus Acynodon_adriaticus Hylaeochampsa_vectiana Iharkutosuchus_makadii Allodaposuchus_precedens Arenysuchus_gascabadiolorum Agaresuchus_subjuniperus Agaresuchus_fontisensis Lohuecosuchus_mechinorum Lohuecosuchus_megadontos Eothoracosaurus_mississipiensis thoracosaurus_macrorhynchus Thoracosaurus_neocesariensis Eosuchus_lerichei Eosuchus_minor Eogavialis_africanus Gavialis_gangeticus Gavialis_bengawanicus Gryposuchus_colombianus Gryposuchus_pachakamue Ikanogavialis_gameroi Piscogavialis_jugaliperforatus Siquisiquesuchus_venezuelensis Borealosuchus_sternbergii Borealosuchus_formidabilis Borealosuchus_acutidentatus Borealosuchus_wilsoni Borealosuchus_threeensis Planocrania_hengdongensis Planocrania_datangensis Boverisuchus_magnifrons Boverisuchus_vorax Prodiplocynodon_langi Crocodylus_affinis Crocodylus_depressifrons Asiatosuchus Crocodylus_acer Brachyuranochampsa_eversolei Kentisuchus_spenceri Megadontosuchus_arduini Dollosuchus_densmorei Gavialosuchus_eggenbergensis Toyotamaphimeia_machikanensis Tomistoma_cairense Tomistoma_lusitanica Tomistoma_schlegelii Thecachampsa_carolinensis Thecacampsa_americana Thecachampsa_antiqua Penghusuchus_pani Paratomistoma_courtii Tomistoma_petrolica Crocodylus_megarhinus Kambara_implexidens Trilophosuchus_rackhami Australosuchus_clarkae Mecistops_cataphractus Crocodylus_palaeindicus Crocodylus_porosus Crocodylus_rhombifer Crocodylus_niloticus Rimasuchus_lloydi Brochuchus_pigotti Euthecodon_arambourgii Voay_robustus Osteolaemus_osborni Osteolaemus_tetraspis Leidyosuchus_canadensis Diplocynodon_deponiae Diplocynodon_darwini Diplocynodon_hantoniensis Diplocynodon_ratelii Navajosuchus_mooki Ceratosuchus_burdoshi Allognathosuchus Procaimanoidea_kayi Arambourgia_gaudryi Procaimanoidea_utahensis Wannaganosuchus_brachymans Alligator_prenasalis Alligator_mcgrewi Alligator_olseni Alligator_sinensis Alligator_thomsoni Alligator_mefferdi Alligator_mississippiensis Albertochampsa_langstoni Stangerochampsa_mccabei Brachychampsa_sealeyi Brachychampsa_montana Globidentosuchus_brachyrostris Eocaiman_cavernensis Tsoabichi_greenriverensis Paleosuchus_palpebrosus Paleosuchus_trigonatus Mourasuchus_amazonensis Orthogenysuchus_olseni Purussaurus_neivensis Purussaurus_mirandae Purussaurus_brasiliensis Caiman_crocodilus Caiman_yacare Caiman_lutescens Caiman_latirostris Melanosuchus_niger Melanosuchus_fisheri;
constraint node81 = Pholidosaurus_purbeckensis Pholidosaurus_schaumburgensis Terminonaris_robusta Chalawan_thailandicus Sarcosuchus_imperator Sarcosuchus_hartii Vectisuchus_leptognathus Meridiosaurus_valisparadisi Elosuchus_cherifiensis Chenanisuchus_lateroculi Anthracosuchus_balrogus Cerrejonisuchus_improcerus Hyposaurus_rogersii Sokotosuchus_ianwilsoni Phosphatosaurus_gavialoides Arambourgisuchus_khouribgaensis Acherontisuchus_guajiraensis Congosaurus_bequaerti Dyrosaurus_phosphaticus Dyrosaurus_maghribensis Atlantosuchus_coupatezi Guarinisuchus_munizi Rhabdognathus_keiniensis Rhabdognathus_aslerensis Peipehsuchus_teleorhinus Platysuchus_multicrobiculatus Teleosaurus_cadomensis Steneosaurus_bollensis Steneosaurus_heberti Steneosaurus_leedsi Steneosaurus_megistorhynchus Steneosaurus_edwardsi Steneosaurus_obtusidens Machimosaurus_hugii Machimosaurus_mosae Pelagosaurus_typus Teleidosaurus_calvadosii Eoneustes_gaudryi Eoneustes_bathonicus Zoneait_nargorum metriorhynchus_brachyrhynchus metriorhynchus_westermanni metriorhynchus_casamiquelai Neptunidraco_ammoniticus Tyrannoneustes_lythrodectikos Purranisaurus_potens Plesiosuchus_manselii Torvoneustes_carpenteri Torvoneustes_coryphaeus Dakosaurus_maximus Dakosaurus_andiniensis Geosaurus_lapparenti Geosaurus_grandis Geosaurus_giganteus Metriorhynchus_superciliosus Metriorhynchus_geoffroyii Metriorhynchus_hastifer Gracilineustes_leedsi Gracilineustes_acutus Rhacheosaurus_gracilis Cricosaurus_saltillense Cricosaurus_suevicus Cricosaurus_elegans Cricosaurus_vignaudi Cricosaurus_gracilis Cricosaurus_schroederi Cricosaurus_araucanensis Cricosaurus_lithographicus Cricosaurus_macrospondylus;
constraint node82 = Pholidosaurus_purbeckensis Pholidosaurus_schaumburgensis Terminonaris_robusta Chalawan_thailandicus Sarcosuchus_imperator Sarcosuchus_hartii Vectisuchus_leptognathus Meridiosaurus_valisparadisi Elosuchus_cherifiensis Chenanisuchus_lateroculi Anthracosuchus_balrogus Cerrejonisuchus_improcerus Hyposaurus_rogersii Sokotosuchus_ianwilsoni Phosphatosaurus_gavialoides Arambourgisuchus_khouribgaensis Acherontisuchus_guajiraensis Congosaurus_bequaerti Dyrosaurus_phosphaticus Dyrosaurus_maghribensis Atlantosuchus_coupatezi Guarinisuchus_munizi Rhabdognathus_keiniensis Rhabdognathus_aslerensis;
constraint node83 = Pholidosaurus_purbeckensis Pholidosaurus_schaumburgensis;
constraint node84 = Terminonaris_robusta Chalawan_thailandicus Sarcosuchus_imperator Sarcosuchus_hartii Vectisuchus_leptognathus Meridiosaurus_valisparadisi Elosuchus_cherifiensis Chenanisuchus_lateroculi Anthracosuchus_balrogus Cerrejonisuchus_improcerus Hyposaurus_rogersii Sokotosuchus_ianwilsoni Phosphatosaurus_gavialoides Arambourgisuchus_khouribgaensis Acherontisuchus_guajiraensis Congosaurus_bequaerti Dyrosaurus_phosphaticus Dyrosaurus_maghribensis Atlantosuchus_coupatezi Guarinisuchus_munizi Rhabdognathus_keiniensis Rhabdognathus_aslerensis;
constraint node85 = Terminonaris_robusta Chalawan_thailandicus Sarcosuchus_imperator Sarcosuchus_hartii Vectisuchus_leptognathus Meridiosaurus_valisparadisi Elosuchus_cherifiensis;
constraint node86 = Chalawan_thailandicus Sarcosuchus_imperator Sarcosuchus_hartii;
constraint node87 = Sarcosuchus_imperator Sarcosuchus_hartii;
constraint node88 = Vectisuchus_leptognathus Meridiosaurus_valisparadisi Elosuchus_cherifiensis;
constraint node89 = Meridiosaurus_valisparadisi Elosuchus_cherifiensis;
constraint node90 = Chenanisuchus_lateroculi Anthracosuchus_balrogus Cerrejonisuchus_improcerus Hyposaurus_rogersii Sokotosuchus_ianwilsoni Phosphatosaurus_gavialoides Arambourgisuchus_khouribgaensis Acherontisuchus_guajiraensis Congosaurus_bequaerti Dyrosaurus_phosphaticus Dyrosaurus_maghribensis Atlantosuchus_coupatezi Guarinisuchus_munizi Rhabdognathus_keiniensis Rhabdognathus_aslerensis;
constraint node91 = Anthracosuchus_balrogus Cerrejonisuchus_improcerus Hyposaurus_rogersii Sokotosuchus_ianwilsoni Phosphatosaurus_gavialoides Arambourgisuchus_khouribgaensis Acherontisuchus_guajiraensis Congosaurus_bequaerti Dyrosaurus_phosphaticus Dyrosaurus_maghribensis Atlantosuchus_coupatezi Guarinisuchus_munizi Rhabdognathus_keiniensis Rhabdognathus_aslerensis;
constraint node92 = Cerrejonisuchus_improcerus Hyposaurus_rogersii Sokotosuchus_ianwilsoni Phosphatosaurus_gavialoides Arambourgisuchus_khouribgaensis Acherontisuchus_guajiraensis Congosaurus_bequaerti Dyrosaurus_phosphaticus Dyrosaurus_maghribensis Atlantosuchus_coupatezi Guarinisuchus_munizi Rhabdognathus_keiniensis Rhabdognathus_aslerensis;
constraint node93 = Hyposaurus_rogersii Sokotosuchus_ianwilsoni Phosphatosaurus_gavialoides Arambourgisuchus_khouribgaensis Acherontisuchus_guajiraensis Congosaurus_bequaerti Dyrosaurus_phosphaticus Dyrosaurus_maghribensis Atlantosuchus_coupatezi Guarinisuchus_munizi Rhabdognathus_keiniensis Rhabdognathus_aslerensis;
constraint node94 = Hyposaurus_rogersii Sokotosuchus_ianwilsoni Phosphatosaurus_gavialoides;
constraint node95 = Sokotosuchus_ianwilsoni Phosphatosaurus_gavialoides;
constraint node96 = Arambourgisuchus_khouribgaensis Acherontisuchus_guajiraensis Congosaurus_bequaerti Dyrosaurus_phosphaticus Dyrosaurus_maghribensis Atlantosuchus_coupatezi Guarinisuchus_munizi Rhabdognathus_keiniensis Rhabdognathus_aslerensis;
constraint node97 = Acherontisuchus_guajiraensis Congosaurus_bequaerti Dyrosaurus_phosphaticus Dyrosaurus_maghribensis Atlantosuchus_coupatezi Guarinisuchus_munizi Rhabdognathus_keiniensis Rhabdognathus_aslerensis;
constraint node98 = Dyrosaurus_phosphaticus Dyrosaurus_maghribensis;
constraint node99 = Atlantosuchus_coupatezi Guarinisuchus_munizi Rhabdognathus_keiniensis Rhabdognathus_aslerensis;
constraint node100 = Atlantosuchus_coupatezi Guarinisuchus_munizi;
constraint node101 = Rhabdognathus_keiniensis Rhabdognathus_aslerensis;
constraint node102 = Peipehsuchus_teleorhinus Platysuchus_multicrobiculatus Teleosaurus_cadomensis Steneosaurus_bollensis Steneosaurus_heberti Steneosaurus_leedsi Steneosaurus_megistorhynchus Steneosaurus_edwardsi Steneosaurus_obtusidens Machimosaurus_hugii Machimosaurus_mosae Pelagosaurus_typus Teleidosaurus_calvadosii Eoneustes_gaudryi Eoneustes_bathonicus Zoneait_nargorum metriorhynchus_brachyrhynchus metriorhynchus_westermanni metriorhynchus_casamiquelai Neptunidraco_ammoniticus Tyrannoneustes_lythrodectikos Purranisaurus_potens Plesiosuchus_manselii Torvoneustes_carpenteri Torvoneustes_coryphaeus Dakosaurus_maximus Dakosaurus_andiniensis Geosaurus_lapparenti Geosaurus_grandis Geosaurus_giganteus Metriorhynchus_superciliosus Metriorhynchus_geoffroyii Metriorhynchus_hastifer Gracilineustes_leedsi Gracilineustes_acutus Rhacheosaurus_gracilis Cricosaurus_saltillense Cricosaurus_suevicus Cricosaurus_elegans Cricosaurus_vignaudi Cricosaurus_gracilis Cricosaurus_schroederi Cricosaurus_araucanensis Cricosaurus_lithographicus Cricosaurus_macrospondylus;
constraint node103 = Peipehsuchus_teleorhinus Platysuchus_multicrobiculatus Teleosaurus_cadomensis Steneosaurus_bollensis Steneosaurus_heberti Steneosaurus_leedsi Steneosaurus_megistorhynchus Steneosaurus_edwardsi Steneosaurus_obtusidens Machimosaurus_hugii Machimosaurus_mosae;
constraint node104 = Peipehsuchus_teleorhinus Platysuchus_multicrobiculatus Teleosaurus_cadomensis;
constraint node105 = Platysuchus_multicrobiculatus Teleosaurus_cadomensis;
constraint node106 = Steneosaurus_bollensis Steneosaurus_heberti Steneosaurus_leedsi Steneosaurus_megistorhynchus Steneosaurus_edwardsi Steneosaurus_obtusidens Machimosaurus_hugii Machimosaurus_mosae;
constraint node107 = Steneosaurus_heberti Steneosaurus_leedsi Steneosaurus_megistorhynchus Steneosaurus_edwardsi Steneosaurus_obtusidens Machimosaurus_hugii Machimosaurus_mosae;
constraint node108 = Steneosaurus_heberti Steneosaurus_leedsi Steneosaurus_megistorhynchus;
constraint node109 = Steneosaurus_leedsi Steneosaurus_megistorhynchus;
constraint node110 = Steneosaurus_edwardsi Steneosaurus_obtusidens Machimosaurus_hugii Machimosaurus_mosae;
constraint node111 = Steneosaurus_obtusidens Machimosaurus_hugii Machimosaurus_mosae;
constraint node112 = Machimosaurus_hugii Machimosaurus_mosae;
constraint node113 = Pelagosaurus_typus Teleidosaurus_calvadosii Eoneustes_gaudryi Eoneustes_bathonicus Zoneait_nargorum metriorhynchus_brachyrhynchus metriorhynchus_westermanni metriorhynchus_casamiquelai Neptunidraco_ammoniticus Tyrannoneustes_lythrodectikos Purranisaurus_potens Plesiosuchus_manselii Torvoneustes_carpenteri Torvoneustes_coryphaeus Dakosaurus_maximus Dakosaurus_andiniensis Geosaurus_lapparenti Geosaurus_grandis Geosaurus_giganteus Metriorhynchus_superciliosus Metriorhynchus_geoffroyii Metriorhynchus_hastifer Gracilineustes_leedsi Gracilineustes_acutus Rhacheosaurus_gracilis Cricosaurus_saltillense Cricosaurus_suevicus Cricosaurus_elegans Cricosaurus_vignaudi Cricosaurus_gracilis Cricosaurus_schroederi Cricosaurus_araucanensis Cricosaurus_lithographicus Cricosaurus_macrospondylus;
constraint node114 = Teleidosaurus_calvadosii Eoneustes_gaudryi Eoneustes_bathonicus Zoneait_nargorum metriorhynchus_brachyrhynchus metriorhynchus_westermanni metriorhynchus_casamiquelai Neptunidraco_ammoniticus Tyrannoneustes_lythrodectikos Purranisaurus_potens Plesiosuchus_manselii Torvoneustes_carpenteri Torvoneustes_coryphaeus Dakosaurus_maximus Dakosaurus_andiniensis Geosaurus_lapparenti Geosaurus_grandis Geosaurus_giganteus Metriorhynchus_superciliosus Metriorhynchus_geoffroyii Metriorhynchus_hastifer Gracilineustes_leedsi Gracilineustes_acutus Rhacheosaurus_gracilis Cricosaurus_saltillense Cricosaurus_suevicus Cricosaurus_elegans Cricosaurus_vignaudi Cricosaurus_gracilis Cricosaurus_schroederi Cricosaurus_araucanensis Cricosaurus_lithographicus Cricosaurus_macrospondylus;
constraint node115 = Eoneustes_gaudryi Eoneustes_bathonicus Zoneait_nargorum metriorhynchus_brachyrhynchus metriorhynchus_westermanni metriorhynchus_casamiquelai Neptunidraco_ammoniticus Tyrannoneustes_lythrodectikos Purranisaurus_potens Plesiosuchus_manselii Torvoneustes_carpenteri Torvoneustes_coryphaeus Dakosaurus_maximus Dakosaurus_andiniensis Geosaurus_lapparenti Geosaurus_grandis Geosaurus_giganteus Metriorhynchus_superciliosus Metriorhynchus_geoffroyii Metriorhynchus_hastifer Gracilineustes_leedsi Gracilineustes_acutus Rhacheosaurus_gracilis Cricosaurus_saltillense Cricosaurus_suevicus Cricosaurus_elegans Cricosaurus_vignaudi Cricosaurus_gracilis Cricosaurus_schroederi Cricosaurus_araucanensis Cricosaurus_lithographicus Cricosaurus_macrospondylus;
constraint node116 = Eoneustes_gaudryi Eoneustes_bathonicus;
constraint node117 = Zoneait_nargorum metriorhynchus_brachyrhynchus metriorhynchus_westermanni metriorhynchus_casamiquelai Neptunidraco_ammoniticus Tyrannoneustes_lythrodectikos Purranisaurus_potens Plesiosuchus_manselii Torvoneustes_carpenteri Torvoneustes_coryphaeus Dakosaurus_maximus Dakosaurus_andiniensis Geosaurus_lapparenti Geosaurus_grandis Geosaurus_giganteus Metriorhynchus_superciliosus Metriorhynchus_geoffroyii Metriorhynchus_hastifer Gracilineustes_leedsi Gracilineustes_acutus Rhacheosaurus_gracilis Cricosaurus_saltillense Cricosaurus_suevicus Cricosaurus_elegans Cricosaurus_vignaudi Cricosaurus_gracilis Cricosaurus_schroederi Cricosaurus_araucanensis Cricosaurus_lithographicus Cricosaurus_macrospondylus;
constraint node118 = metriorhynchus_brachyrhynchus metriorhynchus_westermanni metriorhynchus_casamiquelai Neptunidraco_ammoniticus Tyrannoneustes_lythrodectikos Purranisaurus_potens Plesiosuchus_manselii Torvoneustes_carpenteri Torvoneustes_coryphaeus Dakosaurus_maximus Dakosaurus_andiniensis Geosaurus_lapparenti Geosaurus_grandis Geosaurus_giganteus Metriorhynchus_superciliosus Metriorhynchus_geoffroyii Metriorhynchus_hastifer Gracilineustes_leedsi Gracilineustes_acutus Rhacheosaurus_gracilis Cricosaurus_saltillense Cricosaurus_suevicus Cricosaurus_elegans Cricosaurus_vignaudi Cricosaurus_gracilis Cricosaurus_schroederi Cricosaurus_araucanensis Cricosaurus_lithographicus Cricosaurus_macrospondylus;
constraint node119 = metriorhynchus_brachyrhynchus metriorhynchus_westermanni metriorhynchus_casamiquelai Neptunidraco_ammoniticus Tyrannoneustes_lythrodectikos Purranisaurus_potens Plesiosuchus_manselii Torvoneustes_carpenteri Torvoneustes_coryphaeus Dakosaurus_maximus Dakosaurus_andiniensis Geosaurus_lapparenti Geosaurus_grandis Geosaurus_giganteus;
constraint node120 = metriorhynchus_westermanni metriorhynchus_casamiquelai Neptunidraco_ammoniticus Tyrannoneustes_lythrodectikos Purranisaurus_potens Plesiosuchus_manselii Torvoneustes_carpenteri Torvoneustes_coryphaeus Dakosaurus_maximus Dakosaurus_andiniensis Geosaurus_lapparenti Geosaurus_grandis Geosaurus_giganteus;
constraint node121 = Neptunidraco_ammoniticus Tyrannoneustes_lythrodectikos Purranisaurus_potens Plesiosuchus_manselii Torvoneustes_carpenteri Torvoneustes_coryphaeus Dakosaurus_maximus Dakosaurus_andiniensis Geosaurus_lapparenti Geosaurus_grandis Geosaurus_giganteus;
constraint node122 = Tyrannoneustes_lythrodectikos Purranisaurus_potens Plesiosuchus_manselii Torvoneustes_carpenteri Torvoneustes_coryphaeus Dakosaurus_maximus Dakosaurus_andiniensis Geosaurus_lapparenti Geosaurus_grandis Geosaurus_giganteus;
constraint node123 = Purranisaurus_potens Plesiosuchus_manselii Torvoneustes_carpenteri Torvoneustes_coryphaeus Dakosaurus_maximus Dakosaurus_andiniensis Geosaurus_lapparenti Geosaurus_grandis Geosaurus_giganteus;
constraint node124 = Torvoneustes_carpenteri Torvoneustes_coryphaeus;
constraint node125 = Dakosaurus_maximus Dakosaurus_andiniensis;
constraint node126 = Geosaurus_lapparenti Geosaurus_grandis Geosaurus_giganteus;
constraint node127 = Geosaurus_grandis Geosaurus_giganteus;
constraint node128 = Metriorhynchus_superciliosus Metriorhynchus_geoffroyii Metriorhynchus_hastifer Gracilineustes_leedsi Gracilineustes_acutus Rhacheosaurus_gracilis Cricosaurus_saltillense Cricosaurus_suevicus Cricosaurus_elegans Cricosaurus_vignaudi Cricosaurus_gracilis Cricosaurus_schroederi Cricosaurus_araucanensis Cricosaurus_lithographicus Cricosaurus_macrospondylus;
constraint node129 = Metriorhynchus_superciliosus Metriorhynchus_geoffroyii Metriorhynchus_hastifer;
constraint node130 = Metriorhynchus_geoffroyii Metriorhynchus_hastifer;
constraint node131 = Gracilineustes_leedsi Gracilineustes_acutus Rhacheosaurus_gracilis Cricosaurus_saltillense Cricosaurus_suevicus Cricosaurus_elegans Cricosaurus_vignaudi Cricosaurus_gracilis Cricosaurus_schroederi Cricosaurus_araucanensis Cricosaurus_lithographicus Cricosaurus_macrospondylus;
constraint node132 = Gracilineustes_leedsi Gracilineustes_acutus;
constraint node133 = Rhacheosaurus_gracilis Cricosaurus_saltillense Cricosaurus_suevicus Cricosaurus_elegans Cricosaurus_vignaudi Cricosaurus_gracilis Cricosaurus_schroederi Cricosaurus_araucanensis Cricosaurus_lithographicus Cricosaurus_macrospondylus;
constraint node134 = Cricosaurus_vignaudi Cricosaurus_gracilis Cricosaurus_schroederi Cricosaurus_araucanensis Cricosaurus_lithographicus Cricosaurus_macrospondylus;
constraint node135 = Cricosaurus_schroederi Cricosaurus_araucanensis Cricosaurus_lithographicus Cricosaurus_macrospondylus;
constraint node136 = Cricosaurus_araucanensis Cricosaurus_lithographicus Cricosaurus_macrospondylus;
constraint node137 = Cricosaurus_lithographicus Cricosaurus_macrospondylus;
constraint node138 = Atoposaurus_oberndorferi Alligatorellus_beaumonti Alligatorium_meyeri Theriosuchus_pusillus Knoetschkesuchus_langenbergensis Knoetschkesuchus_guimarotae Calsoyasuchus_valliceps Sunosuchus_miaoi Eutretauranosuchus_delfsi Sunosuchus_junggarensis Siamosuchus_phuphokensis Amphicotylus_lucasii Nannosuchus_gracilidens Anteophthalmosuchus_hooleyi Goniopholis_baryglyphaeus Goniopholis_simus Goniopholis_kiplingi Bernissartia_fagesii Pachycheilosuchus_trinquei Pietraroiasuchus_ormezzanoi Isisfordia_duncani Susisuchus_anatoceps Susisuchus_jaguaribensis Wannchampsus_kirpachi Shamosuchus_djadochtaensis Batrachomimus_pastosbonensis Rugosuchus_nonganensis Paralligator_gradilifrons Paralligator_major Acynodon_iberoccitanus Acynodon_adriaticus Hylaeochampsa_vectiana Iharkutosuchus_makadii Allodaposuchus_precedens Arenysuchus_gascabadiolorum Agaresuchus_subjuniperus Agaresuchus_fontisensis Lohuecosuchus_mechinorum Lohuecosuchus_megadontos Eothoracosaurus_mississipiensis thoracosaurus_macrorhynchus Thoracosaurus_neocesariensis Eosuchus_lerichei Eosuchus_minor Eogavialis_africanus Gavialis_gangeticus Gavialis_bengawanicus Gryposuchus_colombianus Gryposuchus_pachakamue Ikanogavialis_gameroi Piscogavialis_jugaliperforatus Siquisiquesuchus_venezuelensis Borealosuchus_sternbergii Borealosuchus_formidabilis Borealosuchus_acutidentatus Borealosuchus_wilsoni Borealosuchus_threeensis Planocrania_hengdongensis Planocrania_datangensis Boverisuchus_magnifrons Boverisuchus_vorax Prodiplocynodon_langi Crocodylus_affinis Crocodylus_depressifrons Asiatosuchus Crocodylus_acer Brachyuranochampsa_eversolei Kentisuchus_spenceri Megadontosuchus_arduini Dollosuchus_densmorei Gavialosuchus_eggenbergensis Toyotamaphimeia_machikanensis Tomistoma_cairense Tomistoma_lusitanica Tomistoma_schlegelii Thecachampsa_carolinensis Thecacampsa_americana Thecachampsa_antiqua Penghusuchus_pani Paratomistoma_courtii Tomistoma_petrolica Crocodylus_megarhinus Kambara_implexidens Trilophosuchus_rackhami Australosuchus_clarkae Mecistops_cataphractus Crocodylus_palaeindicus Crocodylus_porosus Crocodylus_rhombifer Crocodylus_niloticus Rimasuchus_lloydi Brochuchus_pigotti Euthecodon_arambourgii Voay_robustus Osteolaemus_osborni Osteolaemus_tetraspis Leidyosuchus_canadensis Diplocynodon_deponiae Diplocynodon_darwini Diplocynodon_hantoniensis Diplocynodon_ratelii Navajosuchus_mooki Ceratosuchus_burdoshi Allognathosuchus Procaimanoidea_kayi Arambourgia_gaudryi Procaimanoidea_utahensis Wannaganosuchus_brachymans Alligator_prenasalis Alligator_mcgrewi Alligator_olseni Alligator_sinensis Alligator_thomsoni Alligator_mefferdi Alligator_mississippiensis Albertochampsa_langstoni Stangerochampsa_mccabei Brachychampsa_sealeyi Brachychampsa_montana Globidentosuchus_brachyrostris Eocaiman_cavernensis Tsoabichi_greenriverensis Paleosuchus_palpebrosus Paleosuchus_trigonatus Mourasuchus_amazonensis Orthogenysuchus_olseni Purussaurus_neivensis Purussaurus_mirandae Purussaurus_brasiliensis Caiman_crocodilus Caiman_yacare Caiman_lutescens Caiman_latirostris Melanosuchus_niger Melanosuchus_fisheri;
constraint node139 = Atoposaurus_oberndorferi Alligatorellus_beaumonti Alligatorium_meyeri Theriosuchus_pusillus Knoetschkesuchus_langenbergensis Knoetschkesuchus_guimarotae;
constraint node140 = Atoposaurus_oberndorferi Alligatorellus_beaumonti Alligatorium_meyeri;
constraint node141 = Atoposaurus_oberndorferi Alligatorellus_beaumonti;
constraint node142 = Theriosuchus_pusillus Knoetschkesuchus_langenbergensis Knoetschkesuchus_guimarotae;
constraint node143 = Knoetschkesuchus_langenbergensis Knoetschkesuchus_guimarotae;
constraint node144 = Calsoyasuchus_valliceps Sunosuchus_miaoi Eutretauranosuchus_delfsi Sunosuchus_junggarensis Siamosuchus_phuphokensis Amphicotylus_lucasii Nannosuchus_gracilidens Anteophthalmosuchus_hooleyi Goniopholis_baryglyphaeus Goniopholis_simus Goniopholis_kiplingi Bernissartia_fagesii Pachycheilosuchus_trinquei Pietraroiasuchus_ormezzanoi Isisfordia_duncani Susisuchus_anatoceps Susisuchus_jaguaribensis Wannchampsus_kirpachi Shamosuchus_djadochtaensis Batrachomimus_pastosbonensis Rugosuchus_nonganensis Paralligator_gradilifrons Paralligator_major Acynodon_iberoccitanus Acynodon_adriaticus Hylaeochampsa_vectiana Iharkutosuchus_makadii Allodaposuchus_precedens Arenysuchus_gascabadiolorum Agaresuchus_subjuniperus Agaresuchus_fontisensis Lohuecosuchus_mechinorum Lohuecosuchus_megadontos Eothoracosaurus_mississipiensis thoracosaurus_macrorhynchus Thoracosaurus_neocesariensis Eosuchus_lerichei Eosuchus_minor Eogavialis_africanus Gavialis_gangeticus Gavialis_bengawanicus Gryposuchus_colombianus Gryposuchus_pachakamue Ikanogavialis_gameroi Piscogavialis_jugaliperforatus Siquisiquesuchus_venezuelensis Borealosuchus_sternbergii Borealosuchus_formidabilis Borealosuchus_acutidentatus Borealosuchus_wilsoni Borealosuchus_threeensis Planocrania_hengdongensis Planocrania_datangensis Boverisuchus_magnifrons Boverisuchus_vorax Prodiplocynodon_langi Crocodylus_affinis Crocodylus_depressifrons Asiatosuchus Crocodylus_acer Brachyuranochampsa_eversolei Kentisuchus_spenceri Megadontosuchus_arduini Dollosuchus_densmorei Gavialosuchus_eggenbergensis Toyotamaphimeia_machikanensis Tomistoma_cairense Tomistoma_lusitanica Tomistoma_schlegelii Thecachampsa_carolinensis Thecacampsa_americana Thecachampsa_antiqua Penghusuchus_pani Paratomistoma_courtii Tomistoma_petrolica Crocodylus_megarhinus Kambara_implexidens Trilophosuchus_rackhami Australosuchus_clarkae Mecistops_cataphractus Crocodylus_palaeindicus Crocodylus_porosus Crocodylus_rhombifer Crocodylus_niloticus Rimasuchus_lloydi Brochuchus_pigotti Euthecodon_arambourgii Voay_robustus Osteolaemus_osborni Osteolaemus_tetraspis Leidyosuchus_canadensis Diplocynodon_deponiae Diplocynodon_darwini Diplocynodon_hantoniensis Diplocynodon_ratelii Navajosuchus_mooki Ceratosuchus_burdoshi Allognathosuchus Procaimanoidea_kayi Arambourgia_gaudryi Procaimanoidea_utahensis Wannaganosuchus_brachymans Alligator_prenasalis Alligator_mcgrewi Alligator_olseni Alligator_sinensis Alligator_thomsoni Alligator_mefferdi Alligator_mississippiensis Albertochampsa_langstoni Stangerochampsa_mccabei Brachychampsa_sealeyi Brachychampsa_montana Globidentosuchus_brachyrostris Eocaiman_cavernensis Tsoabichi_greenriverensis Paleosuchus_palpebrosus Paleosuchus_trigonatus Mourasuchus_amazonensis Orthogenysuchus_olseni Purussaurus_neivensis Purussaurus_mirandae Purussaurus_brasiliensis Caiman_crocodilus Caiman_yacare Caiman_lutescens Caiman_latirostris Melanosuchus_niger Melanosuchus_fisheri;
constraint node145 = Calsoyasuchus_valliceps Sunosuchus_miaoi Eutretauranosuchus_delfsi Sunosuchus_junggarensis Siamosuchus_phuphokensis Amphicotylus_lucasii Nannosuchus_gracilidens Anteophthalmosuchus_hooleyi Goniopholis_baryglyphaeus Goniopholis_simus Goniopholis_kiplingi;
constraint node146 = Sunosuchus_miaoi Eutretauranosuchus_delfsi Sunosuchus_junggarensis Siamosuchus_phuphokensis Amphicotylus_lucasii Nannosuchus_gracilidens Anteophthalmosuchus_hooleyi Goniopholis_baryglyphaeus Goniopholis_simus Goniopholis_kiplingi;
constraint node147 = Sunosuchus_miaoi Eutretauranosuchus_delfsi Sunosuchus_junggarensis;
constraint node148 = Eutretauranosuchus_delfsi Sunosuchus_junggarensis;
constraint node149 = Siamosuchus_phuphokensis Amphicotylus_lucasii Nannosuchus_gracilidens Anteophthalmosuchus_hooleyi Goniopholis_baryglyphaeus Goniopholis_simus Goniopholis_kiplingi;
constraint node150 = Amphicotylus_lucasii Nannosuchus_gracilidens Anteophthalmosuchus_hooleyi Goniopholis_baryglyphaeus Goniopholis_simus Goniopholis_kiplingi;
constraint node151 = Nannosuchus_gracilidens Anteophthalmosuchus_hooleyi Goniopholis_baryglyphaeus Goniopholis_simus Goniopholis_kiplingi;
constraint node152 = Anteophthalmosuchus_hooleyi Goniopholis_baryglyphaeus Goniopholis_simus Goniopholis_kiplingi;
constraint node153 = Goniopholis_baryglyphaeus Goniopholis_simus Goniopholis_kiplingi;
constraint node154 = Goniopholis_simus Goniopholis_kiplingi;
constraint node155 = Bernissartia_fagesii Pachycheilosuchus_trinquei Pietraroiasuchus_ormezzanoi Isisfordia_duncani Susisuchus_anatoceps Susisuchus_jaguaribensis Wannchampsus_kirpachi Shamosuchus_djadochtaensis Batrachomimus_pastosbonensis Rugosuchus_nonganensis Paralligator_gradilifrons Paralligator_major Acynodon_iberoccitanus Acynodon_adriaticus Hylaeochampsa_vectiana Iharkutosuchus_makadii Allodaposuchus_precedens Arenysuchus_gascabadiolorum Agaresuchus_subjuniperus Agaresuchus_fontisensis Lohuecosuchus_mechinorum Lohuecosuchus_megadontos Eothoracosaurus_mississipiensis thoracosaurus_macrorhynchus Thoracosaurus_neocesariensis Eosuchus_lerichei Eosuchus_minor Eogavialis_africanus Gavialis_gangeticus Gavialis_bengawanicus Gryposuchus_colombianus Gryposuchus_pachakamue Ikanogavialis_gameroi Piscogavialis_jugaliperforatus Siquisiquesuchus_venezuelensis Borealosuchus_sternbergii Borealosuchus_formidabilis Borealosuchus_acutidentatus Borealosuchus_wilsoni Borealosuchus_threeensis Planocrania_hengdongensis Planocrania_datangensis Boverisuchus_magnifrons Boverisuchus_vorax Prodiplocynodon_langi Crocodylus_affinis Crocodylus_depressifrons Asiatosuchus Crocodylus_acer Brachyuranochampsa_eversolei Kentisuchus_spenceri Megadontosuchus_arduini Dollosuchus_densmorei Gavialosuchus_eggenbergensis Toyotamaphimeia_machikanensis Tomistoma_cairense Tomistoma_lusitanica Tomistoma_schlegelii Thecachampsa_carolinensis Thecacampsa_americana Thecachampsa_antiqua Penghusuchus_pani Paratomistoma_courtii Tomistoma_petrolica Crocodylus_megarhinus Kambara_implexidens Trilophosuchus_rackhami Australosuchus_clarkae Mecistops_cataphractus Crocodylus_palaeindicus Crocodylus_porosus Crocodylus_rhombifer Crocodylus_niloticus Rimasuchus_lloydi Brochuchus_pigotti Euthecodon_arambourgii Voay_robustus Osteolaemus_osborni Osteolaemus_tetraspis Leidyosuchus_canadensis Diplocynodon_deponiae Diplocynodon_darwini Diplocynodon_hantoniensis Diplocynodon_ratelii Navajosuchus_mooki Ceratosuchus_burdoshi Allognathosuchus Procaimanoidea_kayi Arambourgia_gaudryi Procaimanoidea_utahensis Wannaganosuchus_brachymans Alligator_prenasalis Alligator_mcgrewi Alligator_olseni Alligator_sinensis Alligator_thomsoni Alligator_mefferdi Alligator_mississippiensis Albertochampsa_langstoni Stangerochampsa_mccabei Brachychampsa_sealeyi Brachychampsa_montana Globidentosuchus_brachyrostris Eocaiman_cavernensis Tsoabichi_greenriverensis Paleosuchus_palpebrosus Paleosuchus_trigonatus Mourasuchus_amazonensis Orthogenysuchus_olseni Purussaurus_neivensis Purussaurus_mirandae Purussaurus_brasiliensis Caiman_crocodilus Caiman_yacare Caiman_lutescens Caiman_latirostris Melanosuchus_niger Melanosuchus_fisheri;
constraint node156 = Pachycheilosuchus_trinquei Pietraroiasuchus_ormezzanoi Isisfordia_duncani Susisuchus_anatoceps Susisuchus_jaguaribensis Wannchampsus_kirpachi Shamosuchus_djadochtaensis Batrachomimus_pastosbonensis Rugosuchus_nonganensis Paralligator_gradilifrons Paralligator_major Acynodon_iberoccitanus Acynodon_adriaticus Hylaeochampsa_vectiana Iharkutosuchus_makadii Allodaposuchus_precedens Arenysuchus_gascabadiolorum Agaresuchus_subjuniperus Agaresuchus_fontisensis Lohuecosuchus_mechinorum Lohuecosuchus_megadontos Eothoracosaurus_mississipiensis thoracosaurus_macrorhynchus Thoracosaurus_neocesariensis Eosuchus_lerichei Eosuchus_minor Eogavialis_africanus Gavialis_gangeticus Gavialis_bengawanicus Gryposuchus_colombianus Gryposuchus_pachakamue Ikanogavialis_gameroi Piscogavialis_jugaliperforatus Siquisiquesuchus_venezuelensis Borealosuchus_sternbergii Borealosuchus_formidabilis Borealosuchus_acutidentatus Borealosuchus_wilsoni Borealosuchus_threeensis Planocrania_hengdongensis Planocrania_datangensis Boverisuchus_magnifrons Boverisuchus_vorax Prodiplocynodon_langi Crocodylus_affinis Crocodylus_depressifrons Asiatosuchus Crocodylus_acer Brachyuranochampsa_eversolei Kentisuchus_spenceri Megadontosuchus_arduini Dollosuchus_densmorei Gavialosuchus_eggenbergensis Toyotamaphimeia_machikanensis Tomistoma_cairense Tomistoma_lusitanica Tomistoma_schlegelii Thecachampsa_carolinensis Thecacampsa_americana Thecachampsa_antiqua Penghusuchus_pani Paratomistoma_courtii Tomistoma_petrolica Crocodylus_megarhinus Kambara_implexidens Trilophosuchus_rackhami Australosuchus_clarkae Mecistops_cataphractus Crocodylus_palaeindicus Crocodylus_porosus Crocodylus_rhombifer Crocodylus_niloticus Rimasuchus_lloydi Brochuchus_pigotti Euthecodon_arambourgii Voay_robustus Osteolaemus_osborni Osteolaemus_tetraspis Leidyosuchus_canadensis Diplocynodon_deponiae Diplocynodon_darwini Diplocynodon_hantoniensis Diplocynodon_ratelii Navajosuchus_mooki Ceratosuchus_burdoshi Allognathosuchus Procaimanoidea_kayi Arambourgia_gaudryi Procaimanoidea_utahensis Wannaganosuchus_brachymans Alligator_prenasalis Alligator_mcgrewi Alligator_olseni Alligator_sinensis Alligator_thomsoni Alligator_mefferdi Alligator_mississippiensis Albertochampsa_langstoni Stangerochampsa_mccabei Brachychampsa_sealeyi Brachychampsa_montana Globidentosuchus_brachyrostris Eocaiman_cavernensis Tsoabichi_greenriverensis Paleosuchus_palpebrosus Paleosuchus_trigonatus Mourasuchus_amazonensis Orthogenysuchus_olseni Purussaurus_neivensis Purussaurus_mirandae Purussaurus_brasiliensis Caiman_crocodilus Caiman_yacare Caiman_lutescens Caiman_latirostris Melanosuchus_niger Melanosuchus_fisheri;
constraint node157 = Isisfordia_duncani Susisuchus_anatoceps Susisuchus_jaguaribensis;
constraint node158 = Susisuchus_anatoceps Susisuchus_jaguaribensis;
constraint node159 = Wannchampsus_kirpachi Shamosuchus_djadochtaensis Batrachomimus_pastosbonensis Rugosuchus_nonganensis Paralligator_gradilifrons Paralligator_major;
constraint node160 = Shamosuchus_djadochtaensis Batrachomimus_pastosbonensis Rugosuchus_nonganensis Paralligator_gradilifrons Paralligator_major;
constraint node161 = Batrachomimus_pastosbonensis Rugosuchus_nonganensis Paralligator_gradilifrons Paralligator_major;
constraint node162 = Rugosuchus_nonganensis Paralligator_gradilifrons Paralligator_major;
constraint node163 = Paralligator_gradilifrons Paralligator_major;
constraint node164 = Acynodon_iberoccitanus Acynodon_adriaticus Hylaeochampsa_vectiana Iharkutosuchus_makadii Allodaposuchus_precedens Arenysuchus_gascabadiolorum Agaresuchus_subjuniperus Agaresuchus_fontisensis Lohuecosuchus_mechinorum Lohuecosuchus_megadontos Eothoracosaurus_mississipiensis thoracosaurus_macrorhynchus Thoracosaurus_neocesariensis Eosuchus_lerichei Eosuchus_minor Eogavialis_africanus Gavialis_gangeticus Gavialis_bengawanicus Gryposuchus_colombianus Gryposuchus_pachakamue Ikanogavialis_gameroi Piscogavialis_jugaliperforatus Siquisiquesuchus_venezuelensis Borealosuchus_sternbergii Borealosuchus_formidabilis Borealosuchus_acutidentatus Borealosuchus_wilsoni Borealosuchus_threeensis Planocrania_hengdongensis Planocrania_datangensis Boverisuchus_magnifrons Boverisuchus_vorax Prodiplocynodon_langi Crocodylus_affinis Crocodylus_depressifrons Asiatosuchus Crocodylus_acer Brachyuranochampsa_eversolei Kentisuchus_spenceri Megadontosuchus_arduini Dollosuchus_densmorei Gavialosuchus_eggenbergensis Toyotamaphimeia_machikanensis Tomistoma_cairense Tomistoma_lusitanica Tomistoma_schlegelii Thecachampsa_carolinensis Thecacampsa_americana Thecachampsa_antiqua Penghusuchus_pani Paratomistoma_courtii Tomistoma_petrolica Crocodylus_megarhinus Kambara_implexidens Trilophosuchus_rackhami Australosuchus_clarkae Mecistops_cataphractus Crocodylus_palaeindicus Crocodylus_porosus Crocodylus_rhombifer Crocodylus_niloticus Rimasuchus_lloydi Brochuchus_pigotti Euthecodon_arambourgii Voay_robustus Osteolaemus_osborni Osteolaemus_tetraspis Leidyosuchus_canadensis Diplocynodon_deponiae Diplocynodon_darwini Diplocynodon_hantoniensis Diplocynodon_ratelii Navajosuchus_mooki Ceratosuchus_burdoshi Allognathosuchus Procaimanoidea_kayi Arambourgia_gaudryi Procaimanoidea_utahensis Wannaganosuchus_brachymans Alligator_prenasalis Alligator_mcgrewi Alligator_olseni Alligator_sinensis Alligator_thomsoni Alligator_mefferdi Alligator_mississippiensis Albertochampsa_langstoni Stangerochampsa_mccabei Brachychampsa_sealeyi Brachychampsa_montana Globidentosuchus_brachyrostris Eocaiman_cavernensis Tsoabichi_greenriverensis Paleosuchus_palpebrosus Paleosuchus_trigonatus Mourasuchus_amazonensis Orthogenysuchus_olseni Purussaurus_neivensis Purussaurus_mirandae Purussaurus_brasiliensis Caiman_crocodilus Caiman_yacare Caiman_lutescens Caiman_latirostris Melanosuchus_niger Melanosuchus_fisheri;
constraint node165 = Acynodon_iberoccitanus Acynodon_adriaticus Hylaeochampsa_vectiana Iharkutosuchus_makadii Allodaposuchus_precedens Arenysuchus_gascabadiolorum Agaresuchus_subjuniperus Agaresuchus_fontisensis Lohuecosuchus_mechinorum Lohuecosuchus_megadontos;
constraint node166 = Acynodon_iberoccitanus Acynodon_adriaticus Hylaeochampsa_vectiana Iharkutosuchus_makadii;
constraint node167 = Acynodon_adriaticus Hylaeochampsa_vectiana Iharkutosuchus_makadii;
constraint node168 = Hylaeochampsa_vectiana Iharkutosuchus_makadii;
constraint node169 = Allodaposuchus_precedens Arenysuchus_gascabadiolorum Agaresuchus_subjuniperus Agaresuchus_fontisensis Lohuecosuchus_mechinorum Lohuecosuchus_megadontos;
constraint node170 = Agaresuchus_subjuniperus Agaresuchus_fontisensis;
constraint node171 = Lohuecosuchus_mechinorum Lohuecosuchus_megadontos;
constraint node172 = Eothoracosaurus_mississipiensis thoracosaurus_macrorhynchus Thoracosaurus_neocesariensis Eosuchus_lerichei Eosuchus_minor Eogavialis_africanus Gavialis_gangeticus Gavialis_bengawanicus Gryposuchus_colombianus Gryposuchus_pachakamue Ikanogavialis_gameroi Piscogavialis_jugaliperforatus Siquisiquesuchus_venezuelensis Borealosuchus_sternbergii Borealosuchus_formidabilis Borealosuchus_acutidentatus Borealosuchus_wilsoni Borealosuchus_threeensis Planocrania_hengdongensis Planocrania_datangensis Boverisuchus_magnifrons Boverisuchus_vorax Prodiplocynodon_langi Crocodylus_affinis Crocodylus_depressifrons Asiatosuchus Crocodylus_acer Brachyuranochampsa_eversolei Kentisuchus_spenceri Megadontosuchus_arduini Dollosuchus_densmorei Gavialosuchus_eggenbergensis Toyotamaphimeia_machikanensis Tomistoma_cairense Tomistoma_lusitanica Tomistoma_schlegelii Thecachampsa_carolinensis Thecacampsa_americana Thecachampsa_antiqua Penghusuchus_pani Paratomistoma_courtii Tomistoma_petrolica Crocodylus_megarhinus Kambara_implexidens Trilophosuchus_rackhami Australosuchus_clarkae Mecistops_cataphractus Crocodylus_palaeindicus Crocodylus_porosus Crocodylus_rhombifer Crocodylus_niloticus Rimasuchus_lloydi Brochuchus_pigotti Euthecodon_arambourgii Voay_robustus Osteolaemus_osborni Osteolaemus_tetraspis Leidyosuchus_canadensis Diplocynodon_deponiae Diplocynodon_darwini Diplocynodon_hantoniensis Diplocynodon_ratelii Navajosuchus_mooki Ceratosuchus_burdoshi Allognathosuchus Procaimanoidea_kayi Arambourgia_gaudryi Procaimanoidea_utahensis Wannaganosuchus_brachymans Alligator_prenasalis Alligator_mcgrewi Alligator_olseni Alligator_sinensis Alligator_thomsoni Alligator_mefferdi Alligator_mississippiensis Albertochampsa_langstoni Stangerochampsa_mccabei Brachychampsa_sealeyi Brachychampsa_montana Globidentosuchus_brachyrostris Eocaiman_cavernensis Tsoabichi_greenriverensis Paleosuchus_palpebrosus Paleosuchus_trigonatus Mourasuchus_amazonensis Orthogenysuchus_olseni Purussaurus_neivensis Purussaurus_mirandae Purussaurus_brasiliensis Caiman_crocodilus Caiman_yacare Caiman_lutescens Caiman_latirostris Melanosuchus_niger Melanosuchus_fisheri;
constraint node173 = Eothoracosaurus_mississipiensis thoracosaurus_macrorhynchus Thoracosaurus_neocesariensis Eosuchus_lerichei Eosuchus_minor Eogavialis_africanus Gavialis_gangeticus Gavialis_bengawanicus Gryposuchus_colombianus Gryposuchus_pachakamue Ikanogavialis_gameroi Piscogavialis_jugaliperforatus Siquisiquesuchus_venezuelensis;
constraint node174 = thoracosaurus_macrorhynchus Thoracosaurus_neocesariensis Eosuchus_lerichei Eosuchus_minor Eogavialis_africanus Gavialis_gangeticus Gavialis_bengawanicus Gryposuchus_colombianus Gryposuchus_pachakamue Ikanogavialis_gameroi Piscogavialis_jugaliperforatus Siquisiquesuchus_venezuelensis;
constraint node175 = Eosuchus_lerichei Eosuchus_minor Eogavialis_africanus Gavialis_gangeticus Gavialis_bengawanicus Gryposuchus_colombianus Gryposuchus_pachakamue Ikanogavialis_gameroi Piscogavialis_jugaliperforatus Siquisiquesuchus_venezuelensis;
constraint node176 = Eosuchus_lerichei Eosuchus_minor;
constraint node177 = Eogavialis_africanus Gavialis_gangeticus Gavialis_bengawanicus Gryposuchus_colombianus Gryposuchus_pachakamue Ikanogavialis_gameroi Piscogavialis_jugaliperforatus Siquisiquesuchus_venezuelensis;
constraint node178 = Gavialis_gangeticus Gavialis_bengawanicus Gryposuchus_colombianus Gryposuchus_pachakamue Ikanogavialis_gameroi Piscogavialis_jugaliperforatus Siquisiquesuchus_venezuelensis;
constraint node179 = Gavialis_gangeticus Gavialis_bengawanicus;
constraint node180 = Gryposuchus_colombianus Gryposuchus_pachakamue Ikanogavialis_gameroi Piscogavialis_jugaliperforatus Siquisiquesuchus_venezuelensis;
constraint node181 = Gryposuchus_colombianus Gryposuchus_pachakamue;
constraint node182 = Ikanogavialis_gameroi Piscogavialis_jugaliperforatus Siquisiquesuchus_venezuelensis;
constraint node183 = Piscogavialis_jugaliperforatus Siquisiquesuchus_venezuelensis;
constraint node184 = Borealosuchus_sternbergii Borealosuchus_formidabilis Borealosuchus_acutidentatus Borealosuchus_wilsoni Borealosuchus_threeensis Planocrania_hengdongensis Planocrania_datangensis Boverisuchus_magnifrons Boverisuchus_vorax Prodiplocynodon_langi Crocodylus_affinis Crocodylus_depressifrons Asiatosuchus Crocodylus_acer Brachyuranochampsa_eversolei Kentisuchus_spenceri Megadontosuchus_arduini Dollosuchus_densmorei Gavialosuchus_eggenbergensis Toyotamaphimeia_machikanensis Tomistoma_cairense Tomistoma_lusitanica Tomistoma_schlegelii Thecachampsa_carolinensis Thecacampsa_americana Thecachampsa_antiqua Penghusuchus_pani Paratomistoma_courtii Tomistoma_petrolica Crocodylus_megarhinus Kambara_implexidens Trilophosuchus_rackhami Australosuchus_clarkae Mecistops_cataphractus Crocodylus_palaeindicus Crocodylus_porosus Crocodylus_rhombifer Crocodylus_niloticus Rimasuchus_lloydi Brochuchus_pigotti Euthecodon_arambourgii Voay_robustus Osteolaemus_osborni Osteolaemus_tetraspis Leidyosuchus_canadensis Diplocynodon_deponiae Diplocynodon_darwini Diplocynodon_hantoniensis Diplocynodon_ratelii Navajosuchus_mooki Ceratosuchus_burdoshi Allognathosuchus Procaimanoidea_kayi Arambourgia_gaudryi Procaimanoidea_utahensis Wannaganosuchus_brachymans Alligator_prenasalis Alligator_mcgrewi Alligator_olseni Alligator_sinensis Alligator_thomsoni Alligator_mefferdi Alligator_mississippiensis Albertochampsa_langstoni Stangerochampsa_mccabei Brachychampsa_sealeyi Brachychampsa_montana Globidentosuchus_brachyrostris Eocaiman_cavernensis Tsoabichi_greenriverensis Paleosuchus_palpebrosus Paleosuchus_trigonatus Mourasuchus_amazonensis Orthogenysuchus_olseni Purussaurus_neivensis Purussaurus_mirandae Purussaurus_brasiliensis Caiman_crocodilus Caiman_yacare Caiman_lutescens Caiman_latirostris Melanosuchus_niger Melanosuchus_fisheri;
constraint node185 = Borealosuchus_sternbergii Borealosuchus_formidabilis Borealosuchus_acutidentatus Borealosuchus_wilsoni Borealosuchus_threeensis;
constraint node186 = Borealosuchus_formidabilis Borealosuchus_acutidentatus Borealosuchus_wilsoni Borealosuchus_threeensis;
constraint node187 = Borealosuchus_acutidentatus Borealosuchus_wilsoni Borealosuchus_threeensis;
constraint node188 = Planocrania_hengdongensis Planocrania_datangensis Boverisuchus_magnifrons Boverisuchus_vorax Prodiplocynodon_langi Crocodylus_affinis Crocodylus_depressifrons Asiatosuchus Crocodylus_acer Brachyuranochampsa_eversolei Kentisuchus_spenceri Megadontosuchus_arduini Dollosuchus_densmorei Gavialosuchus_eggenbergensis Toyotamaphimeia_machikanensis Tomistoma_cairense Tomistoma_lusitanica Tomistoma_schlegelii Thecachampsa_carolinensis Thecacampsa_americana Thecachampsa_antiqua Penghusuchus_pani Paratomistoma_courtii Tomistoma_petrolica Crocodylus_megarhinus Kambara_implexidens Trilophosuchus_rackhami Australosuchus_clarkae Mecistops_cataphractus Crocodylus_palaeindicus Crocodylus_porosus Crocodylus_rhombifer Crocodylus_niloticus Rimasuchus_lloydi Brochuchus_pigotti Euthecodon_arambourgii Voay_robustus Osteolaemus_osborni Osteolaemus_tetraspis Leidyosuchus_canadensis Diplocynodon_deponiae Diplocynodon_darwini Diplocynodon_hantoniensis Diplocynodon_ratelii Navajosuchus_mooki Ceratosuchus_burdoshi Allognathosuchus Procaimanoidea_kayi Arambourgia_gaudryi Procaimanoidea_utahensis Wannaganosuchus_brachymans Alligator_prenasalis Alligator_mcgrewi Alligator_olseni Alligator_sinensis Alligator_thomsoni Alligator_mefferdi Alligator_mississippiensis Albertochampsa_langstoni Stangerochampsa_mccabei Brachychampsa_sealeyi Brachychampsa_montana Globidentosuchus_brachyrostris Eocaiman_cavernensis Tsoabichi_greenriverensis Paleosuchus_palpebrosus Paleosuchus_trigonatus Mourasuchus_amazonensis Orthogenysuchus_olseni Purussaurus_neivensis Purussaurus_mirandae Purussaurus_brasiliensis Caiman_crocodilus Caiman_yacare Caiman_lutescens Caiman_latirostris Melanosuchus_niger Melanosuchus_fisheri;
constraint node189 = Planocrania_hengdongensis Planocrania_datangensis Boverisuchus_magnifrons Boverisuchus_vorax;
constraint node190 = Planocrania_datangensis Boverisuchus_magnifrons Boverisuchus_vorax;
constraint node191 = Boverisuchus_magnifrons Boverisuchus_vorax;
constraint node192 = Prodiplocynodon_langi Crocodylus_affinis Crocodylus_depressifrons Asiatosuchus Crocodylus_acer Brachyuranochampsa_eversolei Kentisuchus_spenceri Megadontosuchus_arduini Dollosuchus_densmorei Gavialosuchus_eggenbergensis Toyotamaphimeia_machikanensis Tomistoma_cairense Tomistoma_lusitanica Tomistoma_schlegelii Thecachampsa_carolinensis Thecacampsa_americana Thecachampsa_antiqua Penghusuchus_pani Paratomistoma_courtii Tomistoma_petrolica Crocodylus_megarhinus Kambara_implexidens Trilophosuchus_rackhami Australosuchus_clarkae Mecistops_cataphractus Crocodylus_palaeindicus Crocodylus_porosus Crocodylus_rhombifer Crocodylus_niloticus Rimasuchus_lloydi Brochuchus_pigotti Euthecodon_arambourgii Voay_robustus Osteolaemus_osborni Osteolaemus_tetraspis Leidyosuchus_canadensis Diplocynodon_deponiae Diplocynodon_darwini Diplocynodon_hantoniensis Diplocynodon_ratelii Navajosuchus_mooki Ceratosuchus_burdoshi Allognathosuchus Procaimanoidea_kayi Arambourgia_gaudryi Procaimanoidea_utahensis Wannaganosuchus_brachymans Alligator_prenasalis Alligator_mcgrewi Alligator_olseni Alligator_sinensis Alligator_thomsoni Alligator_mefferdi Alligator_mississippiensis Albertochampsa_langstoni Stangerochampsa_mccabei Brachychampsa_sealeyi Brachychampsa_montana Globidentosuchus_brachyrostris Eocaiman_cavernensis Tsoabichi_greenriverensis Paleosuchus_palpebrosus Paleosuchus_trigonatus Mourasuchus_amazonensis Orthogenysuchus_olseni Purussaurus_neivensis Purussaurus_mirandae Purussaurus_brasiliensis Caiman_crocodilus Caiman_yacare Caiman_lutescens Caiman_latirostris Melanosuchus_niger Melanosuchus_fisheri;
constraint node193 = Prodiplocynodon_langi Crocodylus_affinis Crocodylus_depressifrons Asiatosuchus Crocodylus_acer Brachyuranochampsa_eversolei Kentisuchus_spenceri Megadontosuchus_arduini Dollosuchus_densmorei Gavialosuchus_eggenbergensis Toyotamaphimeia_machikanensis Tomistoma_cairense Tomistoma_lusitanica Tomistoma_schlegelii Thecachampsa_carolinensis Thecacampsa_americana Thecachampsa_antiqua Penghusuchus_pani Paratomistoma_courtii Tomistoma_petrolica Crocodylus_megarhinus Kambara_implexidens Trilophosuchus_rackhami Australosuchus_clarkae Mecistops_cataphractus Crocodylus_palaeindicus Crocodylus_porosus Crocodylus_rhombifer Crocodylus_niloticus Rimasuchus_lloydi Brochuchus_pigotti Euthecodon_arambourgii Voay_robustus Osteolaemus_osborni Osteolaemus_tetraspis;
constraint node194 = Crocodylus_affinis Crocodylus_depressifrons Asiatosuchus Crocodylus_acer Brachyuranochampsa_eversolei Kentisuchus_spenceri Megadontosuchus_arduini Dollosuchus_densmorei Gavialosuchus_eggenbergensis Toyotamaphimeia_machikanensis Tomistoma_cairense Tomistoma_lusitanica Tomistoma_schlegelii Thecachampsa_carolinensis Thecacampsa_americana Thecachampsa_antiqua Penghusuchus_pani Paratomistoma_courtii Tomistoma_petrolica Crocodylus_megarhinus Kambara_implexidens Trilophosuchus_rackhami Australosuchus_clarkae Mecistops_cataphractus Crocodylus_palaeindicus Crocodylus_porosus Crocodylus_rhombifer Crocodylus_niloticus Rimasuchus_lloydi Brochuchus_pigotti Euthecodon_arambourgii Voay_robustus Osteolaemus_osborni Osteolaemus_tetraspis;
constraint node195 = Crocodylus_affinis Crocodylus_depressifrons Asiatosuchus;
constraint node196 = Crocodylus_acer Brachyuranochampsa_eversolei Kentisuchus_spenceri Megadontosuchus_arduini Dollosuchus_densmorei Gavialosuchus_eggenbergensis Toyotamaphimeia_machikanensis Tomistoma_cairense Tomistoma_lusitanica Tomistoma_schlegelii Thecachampsa_carolinensis Thecacampsa_americana Thecachampsa_antiqua Penghusuchus_pani Paratomistoma_courtii Tomistoma_petrolica Crocodylus_megarhinus Kambara_implexidens Trilophosuchus_rackhami Australosuchus_clarkae Mecistops_cataphractus Crocodylus_palaeindicus Crocodylus_porosus Crocodylus_rhombifer Crocodylus_niloticus Rimasuchus_lloydi Brochuchus_pigotti Euthecodon_arambourgii Voay_robustus Osteolaemus_osborni Osteolaemus_tetraspis;
constraint node197 = Crocodylus_acer Brachyuranochampsa_eversolei;
constraint node198 = Kentisuchus_spenceri Megadontosuchus_arduini Dollosuchus_densmorei Gavialosuchus_eggenbergensis Toyotamaphimeia_machikanensis Tomistoma_cairense Tomistoma_lusitanica Tomistoma_schlegelii Thecachampsa_carolinensis Thecacampsa_americana Thecachampsa_antiqua Penghusuchus_pani Paratomistoma_courtii Tomistoma_petrolica Crocodylus_megarhinus Kambara_implexidens Trilophosuchus_rackhami Australosuchus_clarkae Mecistops_cataphractus Crocodylus_palaeindicus Crocodylus_porosus Crocodylus_rhombifer Crocodylus_niloticus Rimasuchus_lloydi Brochuchus_pigotti Euthecodon_arambourgii Voay_robustus Osteolaemus_osborni Osteolaemus_tetraspis;
constraint node199 = Kentisuchus_spenceri Megadontosuchus_arduini Dollosuchus_densmorei Gavialosuchus_eggenbergensis Toyotamaphimeia_machikanensis Tomistoma_cairense Tomistoma_lusitanica Tomistoma_schlegelii Thecachampsa_carolinensis Thecacampsa_americana Thecachampsa_antiqua Penghusuchus_pani Paratomistoma_courtii Tomistoma_petrolica;
constraint node200 = Megadontosuchus_arduini Dollosuchus_densmorei Gavialosuchus_eggenbergensis Toyotamaphimeia_machikanensis Tomistoma_cairense Tomistoma_lusitanica Tomistoma_schlegelii Thecachampsa_carolinensis Thecacampsa_americana Thecachampsa_antiqua Penghusuchus_pani Paratomistoma_courtii Tomistoma_petrolica;
constraint node201 = Gavialosuchus_eggenbergensis Toyotamaphimeia_machikanensis Tomistoma_cairense Tomistoma_lusitanica Tomistoma_schlegelii Thecachampsa_carolinensis Thecacampsa_americana Thecachampsa_antiqua Penghusuchus_pani Paratomistoma_courtii Tomistoma_petrolica;
constraint node202 = Gavialosuchus_eggenbergensis Toyotamaphimeia_machikanensis Tomistoma_cairense Tomistoma_lusitanica Tomistoma_schlegelii;
constraint node203 = Gavialosuchus_eggenbergensis Toyotamaphimeia_machikanensis;
constraint node204 = Tomistoma_cairense Tomistoma_lusitanica Tomistoma_schlegelii;
constraint node205 = Tomistoma_lusitanica Tomistoma_schlegelii;
constraint node206 = Thecachampsa_carolinensis Thecacampsa_americana Thecachampsa_antiqua Penghusuchus_pani Paratomistoma_courtii Tomistoma_petrolica;
constraint node207 = Thecachampsa_carolinensis Thecacampsa_americana Thecachampsa_antiqua;
constraint node208 = Penghusuchus_pani Paratomistoma_courtii Tomistoma_petrolica;
constraint node209 = Paratomistoma_courtii Tomistoma_petrolica;
constraint node210 = Crocodylus_megarhinus Kambara_implexidens Trilophosuchus_rackhami Australosuchus_clarkae Mecistops_cataphractus Crocodylus_palaeindicus Crocodylus_porosus Crocodylus_rhombifer Crocodylus_niloticus Rimasuchus_lloydi Brochuchus_pigotti Euthecodon_arambourgii Voay_robustus Osteolaemus_osborni Osteolaemus_tetraspis;
constraint node211 = Kambara_implexidens Trilophosuchus_rackhami Australosuchus_clarkae;
constraint node212 = Trilophosuchus_rackhami Australosuchus_clarkae;
constraint node213 = Mecistops_cataphractus Crocodylus_palaeindicus Crocodylus_porosus Crocodylus_rhombifer Crocodylus_niloticus Rimasuchus_lloydi Brochuchus_pigotti Euthecodon_arambourgii Voay_robustus Osteolaemus_osborni Osteolaemus_tetraspis;
constraint node214 = Mecistops_cataphractus Crocodylus_palaeindicus Crocodylus_porosus Crocodylus_rhombifer Crocodylus_niloticus;
constraint node215 = Crocodylus_palaeindicus Crocodylus_porosus Crocodylus_rhombifer Crocodylus_niloticus;
constraint node216 = Crocodylus_porosus Crocodylus_rhombifer Crocodylus_niloticus;
constraint node217 = Crocodylus_rhombifer Crocodylus_niloticus;
constraint node218 = Rimasuchus_lloydi Brochuchus_pigotti Euthecodon_arambourgii Voay_robustus Osteolaemus_osborni Osteolaemus_tetraspis;
constraint node219 = Brochuchus_pigotti Euthecodon_arambourgii;
constraint node220 = Voay_robustus Osteolaemus_osborni Osteolaemus_tetraspis;
constraint node221 = Osteolaemus_osborni Osteolaemus_tetraspis;
constraint node222 = Leidyosuchus_canadensis Diplocynodon_deponiae Diplocynodon_darwini Diplocynodon_hantoniensis Diplocynodon_ratelii Navajosuchus_mooki Ceratosuchus_burdoshi Allognathosuchus Procaimanoidea_kayi Arambourgia_gaudryi Procaimanoidea_utahensis Wannaganosuchus_brachymans Alligator_prenasalis Alligator_mcgrewi Alligator_olseni Alligator_sinensis Alligator_thomsoni Alligator_mefferdi Alligator_mississippiensis Albertochampsa_langstoni Stangerochampsa_mccabei Brachychampsa_sealeyi Brachychampsa_montana Globidentosuchus_brachyrostris Eocaiman_cavernensis Tsoabichi_greenriverensis Paleosuchus_palpebrosus Paleosuchus_trigonatus Mourasuchus_amazonensis Orthogenysuchus_olseni Purussaurus_neivensis Purussaurus_mirandae Purussaurus_brasiliensis Caiman_crocodilus Caiman_yacare Caiman_lutescens Caiman_latirostris Melanosuchus_niger Melanosuchus_fisheri;
constraint node223 = Diplocynodon_deponiae Diplocynodon_darwini Diplocynodon_hantoniensis Diplocynodon_ratelii Navajosuchus_mooki Ceratosuchus_burdoshi Allognathosuchus Procaimanoidea_kayi Arambourgia_gaudryi Procaimanoidea_utahensis Wannaganosuchus_brachymans Alligator_prenasalis Alligator_mcgrewi Alligator_olseni Alligator_sinensis Alligator_thomsoni Alligator_mefferdi Alligator_mississippiensis Albertochampsa_langstoni Stangerochampsa_mccabei Brachychampsa_sealeyi Brachychampsa_montana Globidentosuchus_brachyrostris Eocaiman_cavernensis Tsoabichi_greenriverensis Paleosuchus_palpebrosus Paleosuchus_trigonatus Mourasuchus_amazonensis Orthogenysuchus_olseni Purussaurus_neivensis Purussaurus_mirandae Purussaurus_brasiliensis Caiman_crocodilus Caiman_yacare Caiman_lutescens Caiman_latirostris Melanosuchus_niger Melanosuchus_fisheri;
constraint node224 = Diplocynodon_deponiae Diplocynodon_darwini Diplocynodon_hantoniensis Diplocynodon_ratelii;
constraint node225 = Diplocynodon_darwini Diplocynodon_hantoniensis Diplocynodon_ratelii;
constraint node226 = Diplocynodon_hantoniensis Diplocynodon_ratelii;
constraint node227 = Navajosuchus_mooki Ceratosuchus_burdoshi Allognathosuchus Procaimanoidea_kayi Arambourgia_gaudryi Procaimanoidea_utahensis Wannaganosuchus_brachymans Alligator_prenasalis Alligator_mcgrewi Alligator_olseni Alligator_sinensis Alligator_thomsoni Alligator_mefferdi Alligator_mississippiensis Albertochampsa_langstoni Stangerochampsa_mccabei Brachychampsa_sealeyi Brachychampsa_montana Globidentosuchus_brachyrostris Eocaiman_cavernensis Tsoabichi_greenriverensis Paleosuchus_palpebrosus Paleosuchus_trigonatus Mourasuchus_amazonensis Orthogenysuchus_olseni Purussaurus_neivensis Purussaurus_mirandae Purussaurus_brasiliensis Caiman_crocodilus Caiman_yacare Caiman_lutescens Caiman_latirostris Melanosuchus_niger Melanosuchus_fisheri;
constraint node228 = Navajosuchus_mooki Ceratosuchus_burdoshi Allognathosuchus Procaimanoidea_kayi Arambourgia_gaudryi Procaimanoidea_utahensis Wannaganosuchus_brachymans Alligator_prenasalis Alligator_mcgrewi Alligator_olseni Alligator_sinensis Alligator_thomsoni Alligator_mefferdi Alligator_mississippiensis;
constraint node229 = Navajosuchus_mooki Ceratosuchus_burdoshi;
constraint node230 = Allognathosuchus Procaimanoidea_kayi Arambourgia_gaudryi Procaimanoidea_utahensis Wannaganosuchus_brachymans Alligator_prenasalis Alligator_mcgrewi Alligator_olseni Alligator_sinensis Alligator_thomsoni Alligator_mefferdi Alligator_mississippiensis;
constraint node231 = Allognathosuchus Procaimanoidea_kayi Arambourgia_gaudryi Procaimanoidea_utahensis;
constraint node232 = Procaimanoidea_kayi Arambourgia_gaudryi Procaimanoidea_utahensis;
constraint node233 = Arambourgia_gaudryi Procaimanoidea_utahensis;
constraint node234 = Wannaganosuchus_brachymans Alligator_prenasalis Alligator_mcgrewi Alligator_olseni Alligator_sinensis Alligator_thomsoni Alligator_mefferdi Alligator_mississippiensis;
constraint node235 = Alligator_prenasalis Alligator_mcgrewi Alligator_olseni Alligator_sinensis Alligator_thomsoni Alligator_mefferdi Alligator_mississippiensis;
constraint node236 = Alligator_mcgrewi Alligator_olseni Alligator_sinensis Alligator_thomsoni Alligator_mefferdi Alligator_mississippiensis;
constraint node237 = Alligator_olseni Alligator_sinensis Alligator_thomsoni Alligator_mefferdi Alligator_mississippiensis;
constraint node238 = Alligator_sinensis Alligator_thomsoni Alligator_mefferdi Alligator_mississippiensis;
constraint node239 = Alligator_thomsoni Alligator_mefferdi Alligator_mississippiensis;
constraint node240 = Albertochampsa_langstoni Stangerochampsa_mccabei Brachychampsa_sealeyi Brachychampsa_montana Globidentosuchus_brachyrostris Eocaiman_cavernensis Tsoabichi_greenriverensis Paleosuchus_palpebrosus Paleosuchus_trigonatus Mourasuchus_amazonensis Orthogenysuchus_olseni Purussaurus_neivensis Purussaurus_mirandae Purussaurus_brasiliensis Caiman_crocodilus Caiman_yacare Caiman_lutescens Caiman_latirostris Melanosuchus_niger Melanosuchus_fisheri;
constraint node241 = Albertochampsa_langstoni Stangerochampsa_mccabei Brachychampsa_sealeyi Brachychampsa_montana;
constraint node242 = Brachychampsa_sealeyi Brachychampsa_montana;
constraint node243 = Globidentosuchus_brachyrostris Eocaiman_cavernensis Tsoabichi_greenriverensis Paleosuchus_palpebrosus Paleosuchus_trigonatus Mourasuchus_amazonensis Orthogenysuchus_olseni Purussaurus_neivensis Purussaurus_mirandae Purussaurus_brasiliensis Caiman_crocodilus Caiman_yacare Caiman_lutescens Caiman_latirostris Melanosuchus_niger Melanosuchus_fisheri;
constraint node244 = Eocaiman_cavernensis Tsoabichi_greenriverensis Paleosuchus_palpebrosus Paleosuchus_trigonatus Mourasuchus_amazonensis Orthogenysuchus_olseni Purussaurus_neivensis Purussaurus_mirandae Purussaurus_brasiliensis Caiman_crocodilus Caiman_yacare Caiman_lutescens Caiman_latirostris Melanosuchus_niger Melanosuchus_fisheri;
constraint node245 = Tsoabichi_greenriverensis Paleosuchus_palpebrosus Paleosuchus_trigonatus Mourasuchus_amazonensis Orthogenysuchus_olseni Purussaurus_neivensis Purussaurus_mirandae Purussaurus_brasiliensis Caiman_crocodilus Caiman_yacare Caiman_lutescens Caiman_latirostris Melanosuchus_niger Melanosuchus_fisheri;
constraint node246 = Tsoabichi_greenriverensis Paleosuchus_palpebrosus Paleosuchus_trigonatus;
constraint node247 = Paleosuchus_palpebrosus Paleosuchus_trigonatus;
constraint node248 = Mourasuchus_amazonensis Orthogenysuchus_olseni Purussaurus_neivensis Purussaurus_mirandae Purussaurus_brasiliensis Caiman_crocodilus Caiman_yacare Caiman_lutescens Caiman_latirostris Melanosuchus_niger Melanosuchus_fisheri;
constraint node249 = Mourasuchus_amazonensis Orthogenysuchus_olseni Purussaurus_neivensis Purussaurus_mirandae Purussaurus_brasiliensis;
constraint node250 = Mourasuchus_amazonensis Orthogenysuchus_olseni;
constraint node251 = Purussaurus_neivensis Purussaurus_mirandae Purussaurus_brasiliensis;
constraint node252 = Purussaurus_mirandae Purussaurus_brasiliensis;
constraint node253 = Caiman_crocodilus Caiman_yacare Caiman_lutescens Caiman_latirostris Melanosuchus_niger Melanosuchus_fisheri;
constraint node254 = Caiman_crocodilus Caiman_yacare;
constraint node255 = Caiman_lutescens Caiman_latirostris Melanosuchus_niger Melanosuchus_fisheri;
constraint node256 = Melanosuchus_niger Melanosuchus_fisheri;

prset topologypr = constraints(node1,node2,node3,node4,node5,node6,node7,node8,node9,node10,node11,node12,node13,node14,node15,node16,node17,node18,node19,node20,node21,node22,node23,node24,node25,node26,node27,node28,node29,node30,node31,node32,node33,node34,node35,node36,node37,node38,node39,node40,node41,node42,node43,node44,node45,node46,node47,node48,node49,node50,node51,node52,node53,node54,node55,node56,node57,node58,node59,node60,node61,node62,node63,node64,node65,node66,node67,node68,node69,node70,node71,node72,node73,node74,node75,node76,node77,node78,node79,node80,node81,node82,node83,node84,node85,node86,node87,node88,node89,node90,node91,node92,node93,node94,node95,node96,node97,node98,node99,node100,node101,node102,node103,node104,node105,node106,node107,node108,node109,node110,node111,node112,node113,node114,node115,node116,node117,node118,node119,node120,node121,node122,node123,node124,node125,node126,node127,node128,node129,node130,node131,node132,node133,node134,node135,node136,node137,node138,node139,node140,node141,node142,node143,node144,node145,node146,node147,node148,node149,node150,node151,node152,node153,node154,node155,node156,node157,node158,node159,node160,node161,node162,node163,node164,node165,node166,node167,node168,node169,node170,node171,node172,node173,node174,node175,node176,node177,node178,node179,node180,node181,node182,node183,node184,node185,node186,node187,node188,node189,node190,node191,node192,node193,node194,node195,node196,node197,node198,node199,node200,node201,node202,node203,node204,node205,node206,node207,node208,node209,node210,node211,node212,node213,node214,node215,node216,node217,node218,node219,node220,node221,node222,node223,node224,node225,node226,node227,node228,node229,node230,node231,node232,node233,node234,node235,node236,node237,node238,node239,node240,node241,node242,node243,node244,node245,node246,node247,node248,node249,node250,node251,node252,node253,node254,node255,node256);


[CHARACTER MODELS]
	
[morphology model settings]
	[make the number of beta categories for stationary frequencies 4 (the default)]
	[default: use pars-informative coding]
	
	[set coding and rates - default below maximizes information content]
		lset  nbetacat=5 rates=equal Coding=informative; [equal rate variation]
		[lset  nbetacat=5 rates=gamma Coding=informative;   [gamma distributed rate variation]]
			[gamma distributed rates may cause divide by zero problems with non-fixed symdiri]
	[symdirhyperpr prior, fixed vs. variable]	
		prset symdirihyperpr=fixed(infinity);		
		[prset symdirihyperpr=uniform(1,10);      [this range seems to avoid divide by zero error]]


[TIP AND TREE AGE CALIBRATIONS] 
	
		

calibrate Pseudohesperosuchus_jachaleri = uniform (213, 227);
calibrate Hesperosuchus_agilis = uniform (208.5, 227);
calibrate Dromicosuchus_grallator = uniform (208.5, 227);
calibrate Saltoposuchus_connectens = uniform (210, 220);
calibrate Terrestrisuchus_gracilis = uniform (201.3, 208.5);
calibrate Litargosuchus_leptorhynchus = uniform (190.8, 201.3);
calibrate Kayentasuchus_walkeri = uniform (190.8, 199.3);
calibrate Sphenosuchus_acutus = uniform (199.3, 201.3);
calibrate Dibothrosuchus_elaphros = uniform (199.3, 201.3);
calibrate Junggarsuchus_sloani = uniform (163.5, 166.1);
calibrate Almadasuchus_figarii = uniform (157.3, 163.5);
calibrate Orthosuchus_stormbergi = uniform (190.8, 199.3);
calibrate Edentosuchus_tienshanensis = uniform (113, 122.5);
calibrate Hemiprotosuchus_leali = uniform (213, 227);
calibrate Protosuchus_richardsoni = uniform (199.3, 201.3);
calibrate Protosuchus_haughtoni = uniform (199.3, 201.3);
calibrate Zaraasuchus_shepardi = uniform (83.6, 86.3);
calibrate Gobiosuchus_kielanae = uniform (72.1, 83.6);
calibrate Sichuanosuchus_shuhanensis = uniform (139.8, 145);
calibrate Sichuanosuchus_huidongensis = uniform (157.3, 163.5);
calibrate Shantungosuchus_hangjinensis = uniform (132.9, 139.8);
calibrate Shantungosuchus_chuhsienensis = uniform (145, 152.1);
calibrate Shantungosuchus_brachycephalus = uniform (139.8, 145);
calibrate Neuquensuchus_universitas = uniform (83.6, 86.3);
calibrate Nominosuchus_matutinus = uniform (145, 152.1);
calibrate Fruitachampsa_callisoni = uniform (152.1, 157.3);
calibrate Adzhosuchus_fuscus = uniform (145, 152.1);
calibrate Shartegosuchus_asperopalatum = uniform (145, 152.1);
calibrate Hsisosuchus_chungkingensis = uniform (157.3, 163.5);
calibrate Hsisosuchus_dashanpuensis = uniform (168.3, 170.3);
calibrate Hsisosuchus_chowi = uniform (157.3, 163.5);
calibrate Anatosuchus_minor = uniform (113, 125);
calibrate Araripesuchus_tsangatsangana = uniform (66, 72.1);
calibrate Araripesuchus_wegeneri = uniform (113, 125);
calibrate Araripesuchus_buitreraensis = uniform (93.9, 100.5);
calibrate Araripesuchus_gomesii = uniform (113, 125);
calibrate Araripesuchus_patagonicus = uniform (93.9, 100.5);
calibrate Uruguaysuchus_aznarezi = uniform (93.9, 100.5);
calibrate Stolokrosuchus_lapparenti = uniform (113, 125);
calibrate Kaprosuchus_saharicus = uniform (93.9, 100.5);
calibrate Mahajangasuchus_insignis = uniform (66, 72.1);
calibrate Hamadasuchus_rebouli = uniform (100.5, 113);
calibrate Gasparinisuchus_peirosauroides = uniform (83.6, 86.3);
calibrate Lomasuchus_palpebrosus = uniform (86.3, 93.9);
calibrate Uberabasuchus_terrificus = uniform (66, 72.1);
calibrate Montealtosuchus_arrudacamposi = uniform (72.1, 83.6);
calibrate Candidodon_itapecuruense = uniform (100.5, 113);
calibrate Libycosuchus_brevirostris = uniform (93.9, 100.5);
calibrate Simosuchus_clarki = uniform (66, 72.1);
calibrate Pakasuchus_kapilimai = uniform (113, 125);
calibrate Malawisuchus_mwakasyungutiensis = uniform (113, 125);
calibrate Morrinhosuchus_luziae = uniform (72.1, 83.6);
calibrate Coringasuchus_anisodontis = uniform (93.9, 100.5);
calibrate Adamantinasuchus_navae = uniform (72.1, 83.6);
calibrate Yacarerani_boliviensis = uniform (89.8, 93.9);
calibrate Armadillosuchus_arrudai = uniform (72.1, 83.6);
calibrate Sphagesaurus_huenei = uniform (72.1, 83.6);
calibrate Caryonosuchus_pricei = uniform (72.1, 83.6);
calibrate Labidiosuchus_amicum = uniform (66, 72.1);
calibrate Mariliasuchus_amarali = uniform (72.1, 83.6);
calibrate Notosuchus_terrestris = uniform (83.6, 86.3);
calibrate Caipirasuchus_stenognathus = uniform (72.1, 83.6);
calibrate Caipirasuchus_paulistanus = uniform (72.1, 83.6);
calibrate Caipirasuchus_montealtensis = uniform (72.1, 83.6);
calibrate Chimaerasuchus_paradoxus = uniform (113, 125);
calibrate Comahuesuchus_brachybuccalis = uniform (83.6, 86.3);
calibrate Pabwehshi_pakistanensis = uniform (66, 72.1);
calibrate Lorosuchus_nodosus = uniform (59.2, 61.6);
calibrate Cynodontosuchus_rothi = uniform (83.6, 86.3);
calibrate Pehuenchesuchus_enderi = uniform (72.1, 83.6);
calibrate Iberosuchus_macrodon = uniform (47.8, 56);
calibrate Bergisuchus_dietrichbergi = uniform (41.2, 47.8);
calibrate Pissarrachampsa_sera = uniform (66, 83.6);
calibrate Stratiotosuchus_maxhechti = uniform (66, 83.6);
calibrate Campinasuchus_dinizi = uniform (72.1, 83.6);
calibrate Baurusuchus_albertoi = uniform (72.1, 83.6);
calibrate Baurusuchus_pachecoi = uniform (72.1, 83.6);
calibrate Baurusuchus_salgadoensis = uniform (72.1, 83.6);
calibrate Barinasuchus_arveloi = uniform (13.82, 15.97);
calibrate Ayllusuchus_fernandezi = uniform (41.2, 47.8);
calibrate Bretesuchus_bonapartei = uniform (56, 59.2);
calibrate Sebecus_querejazus = uniform (61.6, 66);
calibrate Sebecus_icaeorhinus = uniform (41.2, 47.8);
calibrate Sebecus_huilensis = uniform (13.82, 15.97);
calibrate Platysuchus_multicrobiculatus = uniform (174.1, 182.7);
calibrate Teleosaurus_cadomensis = uniform (166.1, 168.3);
calibrate Steneosaurus_bollensis = uniform (174.1, 182.7);
calibrate Steneosaurus_leedsi = uniform (163.5, 166.1);
calibrate Steneosaurus_megistorhynchus = uniform (166.1, 168.3);
calibrate Steneosaurus_edwardsi = uniform (163.5, 166.1);
calibrate Machimosaurus_hugii = uniform (163.5, 166.1);
calibrate Machimosaurus_mosae = uniform (152.1, 157.3);
calibrate Pelagosaurus_typus = uniform (174.1, 182.7);
calibrate Teleidosaurus_calvadosii = uniform (168.3, 170.3);
calibrate Eoneustes_gaudryi = uniform (166.1, 168.3);
calibrate Eoneustes_bathonicus = uniform (166.1, 168.3);
calibrate Zoneait_nargorum = uniform (170.3, 174.1);
calibrate metriorhynchus_brachyrhynchus = uniform (166.1, 168.3);
calibrate metriorhynchus_westermanni = uniform (163.5, 166.1);
calibrate metriorhynchus_casamiquelai = uniform (170.3, 174.1);
calibrate Neptunidraco_ammoniticus = uniform (168.3, 170.3);
calibrate Tyrannoneustes_lythrodectikos = uniform (163.5, 166.1);
calibrate Purranisaurus_potens = uniform (145, 152.1);
calibrate Plesiosuchus_manselii = uniform (152.1, 157.3);
calibrate Torvoneustes_carpenteri = uniform (152.1, 157.3);
calibrate Dakosaurus_maximus = uniform (152.1, 157.3);
calibrate Dakosaurus_andiniensis = uniform (145, 152.1);
calibrate Geosaurus_lapparenti = uniform (132.9, 139.8);
calibrate Geosaurus_grandis = uniform (145, 152.1);
calibrate Geosaurus_giganteus = uniform (145, 152.1);
calibrate Metriorhynchus_superciliosus = uniform (163.5, 166.1);
calibrate Metriorhynchus_geoffroyii = uniform (163.5, 166.1);
calibrate Metriorhynchus_hastifer = uniform (152.1, 157.3);
calibrate Gracilineustes_leedsi = uniform (163.5, 166.1);
calibrate Gracilineustes_acutus = uniform (163.5, 166.1);
calibrate Rhacheosaurus_gracilis = uniform (145, 152.1);
calibrate Cricosaurus_saltillense = uniform (145, 152.1);
calibrate Cricosaurus_suevicus = uniform (152.1, 157.3);
calibrate Cricosaurus_elegans = uniform (145, 152.1);
calibrate Cricosaurus_vignaudi = uniform (145, 152.1);
calibrate Cricosaurus_gracilis = uniform (145, 152.1);
calibrate Cricosaurus_schroederi = uniform (139.8, 145);
calibrate Cricosaurus_araucanensis = uniform (145, 152.1);
calibrate Cricosaurus_lithographicus = uniform (145, 152.1);
calibrate Cricosaurus_macrospondylus = uniform (132.9, 139.8);
calibrate Chenanisuchus_lateroculi = uniform (66, 72.1);
calibrate Anthracosuchus_balrogus = uniform (59.2, 61.9);
calibrate Cerrejonisuchus_improcerus = uniform (59.2, 61.6);
calibrate Hyposaurus_rogersii = uniform (66, 72.1);
calibrate Sokotosuchus_ianwilsoni = uniform (66, 72.1);
calibrate Phosphatosaurus_gavialoides = uniform (66, 72.1);
calibrate Arambourgisuchus_khouribgaensis = uniform (56, 59.2);
calibrate Dyrosaurus_phosphaticus = uniform (47.8, 56);
calibrate Dyrosaurus_maghribensis = uniform (47.8, 56);
calibrate Acherontisuchus_guajiraensis = uniform (59.2, 61.6);
calibrate Congosaurus_bequaerti = uniform (56, 66);
calibrate Atlantosuchus_coupatezi = uniform (61.9, 66);
calibrate Guarinisuchus_munizi = uniform (61.9, 66);
calibrate Rhabdognathus_keiniensis = uniform (66, 72.1);
calibrate Rhabdognathus_aslerensis = uniform (66, 72.1);
calibrate Meridiosaurus_valisparadisi = uniform (152.1, 157.3);
calibrate Elosuchus_cherifiensis = uniform (100.5, 113);
calibrate Pholidosaurus_purbeckensis = uniform (139.8, 145);
calibrate Pholidosaurus_schaumburgensis = uniform (139.8, 145);
calibrate Terminonaris_robusta = uniform (93.9, 100.5);
calibrate Sarcosuchus_imperator = uniform (113, 125);
calibrate Sarcosuchus_hartii = uniform (113, 125);
calibrate Atoposaurus_oberndorferi = uniform (145, 152.1);
calibrate Alligatorellus_beaumonti = uniform (152.1, 157.3);
calibrate Alligatorium_meyeri = uniform (152.1, 157.3);
calibrate Knoetschkesuchus_langenbergensis = uniform (152.1, 157.3);
calibrate Knoetschkesuchus_guimarotae = uniform (152.1, 157.3);
calibrate Theriosuchus_pusillus = uniform (139.8, 145);
calibrate Eutretauranosuchus_delfsi = uniform (152.1, 157.3);
calibrate Sunosuchus_junggarensis = uniform (157.3, 163.5);
calibrate Chalawan_thailandicus = uniform (145, 152.1);
calibrate Sunosuchus_miaoi = uniform (157.3, 163.5);
calibrate Siamosuchus_phuphokensis = uniform (125, 129.4);
calibrate Amphicotylus_lucasii = uniform (152.1, 157.3);
calibrate Nannosuchus_gracilidens = uniform (139.8, 145);
calibrate Anteophthalmosuchus_hooleyi = uniform (125, 129.4);
calibrate Goniopholis_baryglyphaeus = uniform (152.1, 157.3);
calibrate Goniopholis_simus = uniform (139.8, 145);
calibrate Goniopholis_kiplingi = uniform (139.8, 145);
calibrate Bernissartia_fagesii = uniform (139.8, 145);
calibrate Paralligator_gradilifrons = uniform (93.9, 100.5);
calibrate Paralligator_major = uniform (93.9, 100.5);
calibrate Rugosuchus_nonganensis = uniform (89.8, 93.9);
calibrate Batrachomimus_pastosbonensis = uniform (157.3, 163.5);
calibrate Shamosuchus_djadochtaensis = uniform (72.1, 83.6);
calibrate Wannchampsus_kirpachi = uniform (113, 125);
calibrate Isisfordia_duncani = uniform (100.5, 113);
calibrate Susisuchus_anatoceps = uniform (113, 125);
calibrate Susisuchus_jaguaribensis = uniform (139.8, 145);
calibrate Hylaeochampsa_vectiana = uniform (125, 129.4);
calibrate Allodaposuchus_precedens = uniform (72.1, 83.6);
calibrate Agaresuchus_subjuniperus = uniform (66, 72.1);
calibrate Arenysuchus_gascabadiolorum = uniform (66, 72.1);
calibrate Lohuecosuchus_mechinorum = uniform (72.1, 83.6);
calibrate Lohuecosuchus_megadontos = uniform (72.1, 83.6);
calibrate Iharkutosuchus_makadii = uniform (83.6, 86.3);
calibrate Acynodon_adriaticus = uniform (83.6, 86.3);
calibrate Acynodon_iberoccitanus = uniform (72.1, 83.6);
calibrate Pachycheilosuchus_trinquei = uniform (100.5, 113);
calibrate Pietraroiasuchus_ormezzanoi = uniform (100.5, 113);
calibrate Eothoracosaurus_mississipiensis = uniform (72.1, 83.6);
calibrate thoracosaurus_macrorhynchus = uniform (61.6, 66);
calibrate Thoracosaurus_neocesariensis = uniform (72.1, 83.6);
calibrate Eosuchus_lerichei = uniform (56, 59.2);
calibrate Eosuchus_minor = uniform (56, 59.2);
calibrate Eogavialis_africanus = uniform (33.9, 37.8);
calibrate Ikanogavialis_gameroi = uniform (7.24, 11.63);
calibrate Gryposuchus_colombianus = uniform (13.82, 15.97);
calibrate Gavialis_gangeticus = fixed (0);
calibrate Gavialis_bengawanicus = uniform (0.12, 2.58);
calibrate Borealosuchus_sternbergii = uniform (66, 72.1);
calibrate Borealosuchus_formidabilis = uniform (59.2, 61.6);
calibrate Borealosuchus_acutidentatus = uniform (61.6, 66);
calibrate Borealosuchus_wilsoni = uniform (47.8, 56);
calibrate Borealosuchus_threeensis = uniform (66, 72.1);
calibrate Planocrania_hengdongensis = uniform (56, 59.2);
calibrate Planocrania_datangensis = uniform (59.2, 61.6);
calibrate Boverisuchus_magnifrons = uniform (41.2, 47.8);
calibrate Boverisuchus_vorax = uniform (47.8, 56);
calibrate Prodiplocynodon_langi = uniform (66, 72.1);
calibrate Crocodylus_affinis = uniform (47.8, 56);
calibrate Crocodylus_depressifrons = uniform (56, 59.2);
calibrate Asiatosuchus = uniform (47.8, 56);
calibrate Crocodylus_acer = uniform (47.8, 56);
calibrate Brachyuranochampsa_eversolei = uniform (41.2, 47.8);
calibrate Kentisuchus_spenceri = uniform (47.8, 56);
calibrate Megadontosuchus_arduini = uniform (47.8, 56);
calibrate Dollosuchus_densmorei = uniform (41.2, 47.8);
calibrate Gavialosuchus_eggenbergensis = uniform (15.97, 20.44);
calibrate Toyotamaphimeia_machikanensis = uniform (0.12, 0.78);
calibrate Tomistoma_lusitanica = uniform (20.44, 23.03);
calibrate Tomistoma_schlegelii = fixed (0);
calibrate Thecachampsa_carolinensis = uniform (27.82, 33.9);
calibrate Thecacampsa_americana = uniform (23.03, 27.82);
calibrate Thecachampsa_antiqua = uniform (7.24, 11.97);
calibrate Penghusuchus_pani = uniform (7.24, 11.63);
calibrate Paratomistoma_courtii = uniform (37.8, 41.2);
calibrate Tomistoma_petrolica = uniform (33.9, 37.8);
calibrate Crocodylus_megarhinus = uniform (27.82, 33.9);
calibrate Kambara_implexidens = uniform (47.8, 56);
calibrate Trilophosuchus_rackhami = uniform (13.82, 15.97);
calibrate Australosuchus_clarkae = uniform (23.03, 27.82);
calibrate Mecistops_cataphractus = fixed (0);
calibrate Crocodylus_porosus = fixed (0);
calibrate Crocodylus_rhombifer = fixed (0);
calibrate Crocodylus_niloticus = fixed (0);
calibrate Rimasuchus_lloydi = uniform (20.44, 23.03);
calibrate Brochuchus_pigotti = uniform (20.44, 23.03);
calibrate Euthecodon_arambourgii = uniform (20.44, 23.03);
calibrate Voay_robustus = uniform (0.01, 2.58);
calibrate Osteolaemus_osborni = fixed (0);
calibrate Osteolaemus_tetraspis = fixed (0);
calibrate Leidyosuchus_canadensis = uniform (72.1, 83.6);
calibrate Diplocynodon_darwini = uniform (41.2, 47.8);
calibrate Diplocynodon_hantoniensis = uniform (33.9, 37.8);
calibrate Diplocynodon_ratelii = uniform (27.82, 33.9);
calibrate Navajosuchus_mooki = uniform (61.6, 66);
calibrate Ceratosuchus_burdoshi = uniform (47.8, 56);
calibrate Allognathosuchus = uniform (47.8, 56);
calibrate Procaimanoidea_kayi = uniform (47.8, 56);
calibrate Arambourgia_gaudryi = uniform (37.8, 41.2);
calibrate Procaimanoidea_utahensis = uniform (41.2, 47.8);
calibrate Wannaganosuchus_brachymans = uniform (59.2, 61.6);
calibrate Alligator_prenasalis = uniform (37.8, 41.2);
calibrate Alligator_mcgrewi = uniform (20.44, 23.03);
calibrate Alligator_olseni = uniform (20.44, 23.03);
calibrate Alligator_sinensis = fixed (0);
calibrate Alligator_thomsoni = uniform (20.44, 23.03);
calibrate Alligator_mefferdi = uniform (11.63, 13.82);
calibrate Alligator_mississippiensis = fixed (0);
calibrate Albertochampsa_langstoni = uniform (72.1, 83.6);
calibrate Stangerochampsa_mccabei = uniform (66, 72.1);
calibrate Brachychampsa_sealeyi = uniform (72.1, 83.6);
calibrate Brachychampsa_montana = uniform (72.1, 83.6);
calibrate Eocaiman_cavernensis = uniform (41.2, 47.8);
calibrate Tsoabichi_greenriverensis = uniform (47.8, 56);
calibrate Paleosuchus_palpebrosus = fixed (0);
calibrate Paleosuchus_trigonatus = fixed (0);
calibrate Mourasuchus_amazonensis = uniform (7.24, 11.63);
calibrate Orthogenysuchus_olseni = uniform (47.8, 56);
calibrate Purussaurus_neivensis = uniform (11.63, 15.97);
calibrate Purussaurus_mirandae = uniform (5.33, 11.63);
calibrate Caiman_crocodilus = fixed (0);
calibrate Caiman_yacare = fixed (0);
calibrate Caiman_lutescens = uniform (13.82, 15.97);
calibrate Caiman_latirostris = fixed (0);
calibrate Melanosuchus_niger = fixed (0);
calibrate Melanosuchus_fisheri = uniform (7.24, 11.63);
calibrate Calsoyasuchus_valliceps = uniform (190.8, 199.3);
calibrate Steneosaurus_obtusidens = uniform (163.5, 166.1);
calibrate Zosuchus_davidsoni = uniform (83.6, 86.3);
calibrate Vectisuchus_leptognathus = uniform (125, 129.4);
calibrate Crocodylus_palaeindicus = uniform (7.24, 11.63);
calibrate Steneosaurus_heberti = uniform (166.1, 168.3);
calibrate Aplestosuchus_sordidus = uniform (72.1, 83.6);
calibrate Tomistoma_cairense = uniform (41.2, 47.8);
calibrate Diplocynodon_deponiae = uniform (41.2, 47.8);
calibrate Piscogavialis_jugaliperforatus = uniform (7.24, 11.63);
calibrate Gracilisuchus_stipanicicorum = uniform (237, 242);
calibrate Barreirosuchus_franciscoi = uniform (72.1, 83.6);
calibrate Yonghesuchus_sangbiensis = uniform (233, 237);
calibrate Peipehsuchus_teleorhinus = uniform (174.1, 182.7);
calibrate Turfanosuchus_dabanensis = uniform (242, 247.2);
calibrate Purussaurus_brasiliensis = uniform (7.24, 11.6);
calibrate Torvoneustes_coryphaeus = uniform (152.1, 157.3);
calibrate Siquisiquesuchus_venezuelensis = uniform (20.44, 23.03);
calibrate Gryposuchus_pachakamue = uniform (13.82, 15.97);
calibrate Agaresuchus_fontisensis = uniform (72.1, 83.6);
calibrate Postosuchus_alisonae = uniform (227, 237);
calibrate Postosuchus_kirkpatricki = uniform (227, 237);
calibrate Rauisuchus_tiradentes = uniform (227, 237);
calibrate Prestosuchus_chiniquensis = uniform (237, 242);
calibrate Shuvosaurus_inexpectatus = uniform (208.5, 227);
calibrate Effigia_okeeffeae = uniform (201.3, 208.5);
calibrate Carnufex_carolinensis = uniform (227, 237);
calibrate Redondavenator_quayensis = uniform (208.5, 227);
calibrate Trialestes_romeri = uniform (227, 237);
calibrate Hallopus_victor = uniform (152.1, 157.3);
calibrate Macelognathus_vagans = uniform (152.1, 157.3);
calibrate Globidentosuchus_brachyrostris = uniform (7.24, 11.63);
[These taxa had fixed tip ages: Gavialis_gangeticus Tomistoma_schlegelii Mecistops_cataphractus Crocodylus_porosus Crocodylus_rhombifer Crocodylus_niloticus Osteolaemus_osborni Osteolaemus_tetraspis Alligator_sinensis Alligator_mississippiensis Paleosuchus_palpebrosus Paleosuchus_trigonatus Caiman_crocodilus Caiman_yacare Caiman_latirostris Melanosuchus_niger ]

prset treeagepr = uniform(245.0, 260.0);
	
[FOSSILIZED BIRTH DEATH MODEL & ASSOCIATED PARAMETERS]

    prset brlenspr=clock:fossilization;
	prset fossilizationpr = beta(1,1); [flat, sampling is psi/(mu+psi), 0-1 ]

    prset speciationpr = uniform(0,10);
	prset extinctionpr = beta(1,1); [flat, extinction is relative to speciation between 0-1]

	prset samplestrat = random; [default: bdss prior ]
	[prset samplestrat = fossiltip; [this would mean no sampled ancestors]]
	
	prset sampleprob = 0.6; [rho, sampling in the present, app 60 percent of extant taxa sampled]
	
	
[CLOCK PRIORS]
	
	[clock rate: truncated normal, mean=0.08, but very flat; see Supp Table 2 of Matzke & Wright 2016]
    prset clockratepr = normal(0.0025,0.1);     
	prset clockvarpr=igr;
    prset igrvarpr = uniform(0.0001, 200); [vague prior that is actually vague; Matzke & Wright 2016]

	prset nodeagepr = calibrated; [set node age priors]
	
[SETTINGS FOR PARTITIONED ANALYSES]

	
[RUN SETTINGS]

	mcmcp ngen=10000000 relburnin=yes burninfrac=0.25 printfreq=1000 samplefreq=1000 nchains=4 nruns=2 savebrlens=yes;    
	set seed=4;
	

[RUN]
	mcmc;
	sump;
	sumt;
	
	
	log stop;

 
end;
