# Supplementary material for: The multi-peak adaptive landscape of crocodylomorph body size evolution
Source: BMC Evol Biol. 2019 Aug 7;19:167. doi: 10.1186/s12862-019-1466-4 (PMC6686447; doi:10.1186/s12862-019-1466-4)
Supplement: Supplementary file 5 — ZIP-archive containing the (unscaled) phylogenetic trees used for our macroevolutionary analyses (in .tre format), ages data of terminal taxa (for time-scaling methods), and MrBayes command for FBD tip-dating method. (ZIP 27 kb) [file 12862_2019_1466_MOESM5_ESM.zip › Additional file 5 (trees and ages)/Occurences dates (for FBD method).txt]

taxa	lower	upper
Pseudhesperosuchus_jachaleri	227	213
Hesperosuchus_agilis	227	208.5
Dromicosuchus_grallator	227	208.5
Saltoposuchus_connectens	220	210
Terrestrisuchus_gracilis	208.5	201.3
Litargosuchus_leptorhynchus	201.3	190.8
Kayentasuchus_walkeri	199.3	190.8
Sphenosuchus_acutus	201.3	199.3
Dibothrosuchus_elaphros	201.3	199.3
Junggarsuchus_sloani	166.1	163.5
Almadasuchus_figarii	163.5	157.3
Orthosuchus_stormbergi	199.3	190.8
Edentosuchus_tienshanensis	122.5	113.0
Hemiprotosuchus_leali	227	213
Protosuchus_richardsoni	201.3	199.3
Protosuchus_haughtoni	201.3	199.3
Zaraasuchus_shepardi	86.3	83.6
Gobiosuchus_kielanae	83.6	72.1
Sichuanosuchus_shuhanensis	145	139.8
Sichuanosuchus_huidongensis	163.5	157.3
Shantungosuchus_hangjinensis	139.8	132.9
Shantungosuchus_chuhsienensis	152.1	145.0
Shantungosuchus_brachycephalus	145	139.8
Neuquensuchus_universitas	86.3	83.6
Nominosuchus_matutinus	152.1	145
Fruitachampsa_callisoni	157.3	152.1
Adzhosuchus_fuscus	152.1	145
Shartegosuchus_asperopalatum	152.1	145
Hsisosuchus_chungkingensis	163.5	157.3
Hsisosuchus_dashanpuensis	170.3	168.3
Hsisosuchus_chowi	163.5	157.3
Anatosuchus_minor	125	113.0
Araripesuchus_tsangatsangana	72.1	66
Araripesuchus_wegeneri	125	113.0
Araripesuchus_buitreraensis	100.5	93.9
Araripesuchus_gomesii	125	113.0
Araripesuchus_patagonicus	100.5	93.9
Uruguaysuchus_aznarezi	100.5	93.9
Stolokrosuchus_lapparenti	125	113.0
Kaprosuchus_saharicus	100.5	93.9
Mahajangasuchus_insignis	72.1	66.0
Hamadasuchus_rebouli	113	100.5
Gasparinisuchus_peirosauroides	86.3	83.6
Lomasuchus_palpebrosus	93.9	86.3
Uberabasuchus_terrificus	72.1	66
Montealtosuchus_arrudacamposi	83.6	72.1
Candidodon_itapecuruense	113.0	100.5
Libycosuchus_brevirostris	100.5	93.9
Simosuchus_clarki	72.1	66
Pakasuchus_kapilimai	125	113.0
Malawisuchus_mwakasyungutiensis	125	113.0
Morrinhosuchus_luziae	83.6	72.1
Coringasuchus_anisodontis	100.5	93.9
Adamantinasuchus_navae	83.6	72.1
Yacarerani_boliviensis	93.9	89.8
Armadillosuchus_arrudai	83.6	72.1
Sphagesaurus_huenei	83.6	72.1
Caryonosuchus_pricei	83.6	72.1
Labidiosuchus_amicum	72.1	66
Mariliasuchus_amarali	83.6	72.1
Notosuchus_terrestris	86.3	83.6
Caipirasuchus_stenognathus	83.6	72.1
Caipirasuchus_paulistanus	83.6	72.1
Caipirasuchus_montealtensis	83.6	72.1
Chimaerasuchus_paradoxus	125	113.0
Comahuesuchus_brachybuccalis	86.3	83.6
Pabwehshi_pakistanensis	72.1	66
Lorosuchus_nodosus	61.6	59.2
Cynodontosuchus_rothi	86.3	83.6
Pehuenchesuchus_enderi	83.6	72.1
Iberosuchus_macrodon	56	47.8
Bergisuchus_dietrichbergi	47.8	41.2
Pissarrachampsa_sera	83.6	66
Stratiotosuchus_maxhechti	83.6	66
Campinasuchus_dinizi	83.6	72.1
Baurusuchus_albertoi	83.6	72.1
Baurusuchus_pachecoi	83.6	72.1
Baurusuchus_salgadoensis	83.6	72.1
Barinasuchus_arveloi	15.97	13.82
Ayllusuchus_fernandezi	47.8	41.2
Bretesuchus_bonapartei	59.2	56.0
Sebecus_querejazus	66	61.6
Sebecus_icaeorhinus	47.8	41.2
Sebecus_huilensis	15.97	13.82
Platysuchus_multiscrobiculatus	182.7	174.1
Teleosaurus_cadomensis	168.3	166.1
Steneosaurus_bollensis	182.7	174.1
Steneosaurus_leedsi	166.1	163.5
Steneosaurus_megistorhynchus	168.3	166.1
Steneosaurus_edwardsi	166.1	163.5
Machimosaurus_hugii	166.1	163.5
Machimosaurus_mosae	157.3	152.1
Pelagosaurus_typus	182.7	174.1
Teleidosaurus_calvadosii	170.3	168.3
Eoneustes_gaudryi	168.3	166.1
Eoneustes_bathonicus	168.3	166.1
Zoneait_nargorum	174.1	170.3
metriorhynchus_brachyrhynchus	168.3	166.1
metriorhynchus_westermanni	166.1	163.5
metriorhynchus_casamiquelai	174.1	170.3
Neptunidraco_ammoniticus	170.3	168.3
Tyrannoneustes_lythrodectikos	166.1	163.5
Purranisaurus_potens	152.1	145.0
Plesiosuchus_manselii	157.3	152.1
Torvoneustes_carpenteri	157.3	152.1
Dakosaurus_maximus	157.3	152.1
Dakosaurus_andiniensis	152.1	145.0
Geosaurus_lapparenti	139.8	132.9
Geosaurus_grandis	152.1	145
Geosaurus_giganteus	152.1	145
Metriorhynchus_superciliosus	166.1	163.5
Metriorhynchus_geoffroyii	166.1	163.5
Metriorhynchus_hastifer	157.3	152.1
Gracilineustes_leedsi	166.1	163.5
Gracilineustes_acutus	166.1	163.5
Rhacheosaurus_gracilis	152.1	145
Cricosaurus_saltillense	152.1	145
Cricosaurus_suevicus	157.3	152.1
Cricosaurus_elegans	152.1	145
Cricosaurus_vignaudi	152.1	145
Cricosaurus_gracilis	152.1	145
Cricosaurus_schroederi	145	139.8
Cricosaurus_araucanensis	152.1	145
Cricosaurus_lithographicus	152.1	145
Cricosaurus_macrospondylus	139.8	132.9
Chenanisuchus_lateroculi	72.1	66
Anthracosuchus_balrogus	61.9	59.2
Cerrejonisuchus_improcerus	61.6	59.2
Hyposaurus_rogersii	72.1	66
Sokotosuchus_ianwilsoni	72.1	66
Phosphatosaurus_gavialoides	72.1	66
Arambourgisuchus_khouribgaensis	59.2	56
Dyrosaurus_phosphaticus	56	47.8
Dyrosaurus_maghribensis	56	47.8
Acherontisuchus_guajiraensis	61.6	59.2
Congosaurus_bequaerti	66	56
Atlantosuchus_coupatezi	66	61.9
Guarinisuchus_munizi	66	61.9
Rhabdognathus_keiniensis	72.1	66
Rhabdognathus_aslerensis	72.1	66
Meridiosaurus_valisparadisi	157.3	152.1
Elosuchus_cherifiensis	113	100.5
Pholidosaurus_purbeckensis	145	139.8
Pholidosaurus_schaumburgensis	145	139.8
Terminonaris_robusta	100.5	93.9
Sarcosuchus_imperator	125	113
Sarcosuchus_hartii	125	113
Atoposaurus_oberndorferi	152.1	145
Alligatorellus_beaumonti	157.3	152.1
Alligatorium_meyeri	157.3	152.1
Knoetschkesuchus_langenbergensis	157.3	152.1
Knoetschkesuchus_guimarotae	157.3	152.1
Theriosuchus_pusillus	145	139.8
Eutretauranosuchus_delfsi	157.3	152.1
Sunosuchus_junggarensis	163.5	157.3
Chalawan_thailandicus	152.1	145
Sunosuchus_miaoi	163.5	157.3
Siamosuchus_phuphokensis	129.4	125
Amphicotylus_lucasii	157.3	152.1
Nannosuchus_gracilidens	145	139.8
Anteophthalmosuchus_hooleyi	129.4	125
Goniopholis_baryglyphaeus	157.3	152.1
Goniopholis_simus	145	139.8
Goniopholis_kiplingi	145	139.8
Bernissartia_fagesii	145	139.8
Paralligator_gradilifrons	100.5	93.9
Paralligator_major	100.5	93.9
Rugosuchus_nonganensis	93.9	89.8
Batrachomimus_pastosbonensis	163.5	157.3
Shamosuchus_djadochtaensis	83.6	72.1
Wannchampsus_kirpachi	125	113
Isisfordia_duncani	113	100.5
Susisuchus_anatoceps	125	113
Susisuchus_jaguaribensis	145	139.8
Hylaeochampsa_vectiana	129.4	125
Allodaposuchus_precedens	83.6	72.1
Agaresuchus_subjuniperus	72.1	66
Arenysuchus_gascabadiolorum	72.1	66
Lohuecosuchus_mechinorum	83.6	72.1
Lohuecosuchus_megadontos	83.6	72.1
Iharkutosuchus_makadii	86.3	83.6
Acynodon_adriaticus	86.3	83.6
Acynodon_iberoccitanus	83.6	72.1
Pachycheilosuchus_trinquei	113	100.5
Pietraroiasuchus_ormezzanoi	113	100.5
Eothoracosaurus_mississipiensis	83.6	72.1
thoracosaurus_macrorhynchus	66	61.6
Thoracosaurus_neocesariensis	83.6	72.1
Eosuchus_lerichei	59.2	56.0
Eosuchus_minor	59.2	56
Eogavialis_africanus	37.8	33.9
Ikanogavialis_gameroi	11.63	7.24
Gryposuchus_colombianus	15.97	13.82
Gavialis_gangeticus	0.0	0.0
Gavialis_bengawanicus	2.58	0.12
Borealosuchus_sternbergii	72.1	66
Borealosuchus_formidabilis	61.6	59.2
Borealosuchus_acutidentatus	66	61.6
Borealosuchus_wilsoni	56	47.8
Borealosuchus_threeensis	72.1	66
Planocrania_hengdongensis	59.2	56
Planocrania_datangensis	61.6	59.2
Boverisuchus_magnifrons	47.8	41.2
Boverisuchus_vorax	56	47.8
Prodiplocynodon_langi	72.1	66
Crocodylus_affinis	56	47.8
Crocodylus_depressifrons	59.2	56
Asiatosuchus	56	47.8
Crocodylus_acer	56	47.8
Brachyuranochampsa_eversolei	47.8	41.2
Kentisuchus_spenceri	56	47.8
Megadontosuchus_arduini	56	47.8
Dollosuchus_densmorei	47.8	41.2
Gavialosuchus_eggenbergensis	20.44	15.97
Toyotamaphimeia_machikanensis	0.78	0.12
Tomistoma_lusitanica	23.03	20.44
Tomistoma_schlegelii	0.0	0.0
Thecachampsa_carolinensis	33.9	27.82
Thecacampsa_americana	27.82	23.03
Thecachampsa_antiqua	11.97	7.24
Penghusuchus_pani	11.63	7.24
Paratomistoma_courtii	41.2	37.8
Tomistoma_petrolica	37.8	33.9
Crocodylus_megarhinus	33.9	27.82
Kambara_implexidens	56	47.8
Trilophosuchus_rackhami	15.97	13.82
Australosuchus_clarkae	27.82	23.03
Mecistops_cataphractus	0.0	0.0
Crocodylus_porosus	0.0	0.0
Crocodylus_rhombifer	0.0	0.0
Crocodylus_niloticus	0.0	0.0
Rimasuchus_lloydi	23.03	20.44
Brochuchus_pigotti	23.03	20.44
Euthecodon_arambourgii	23.03	20.44
Voay_robustus	2.58	0.01
Osteolaemus_osborni	0.0	0.0
Osteolaemus_tetraspis	0.0	0.0
Leidyosuchus_canadensis	83.6	72.1
Diplocynodon_darwini	47.8	41.2
Diplocynodon_hantoniensis	37.8	33.9
Diplocynodon_ratelii	33.9	27.82
Navajosuchus_mooki	66	61.6
Ceratosuchus_burdoshi	56	47.8
Allognathosuchus	56	47.8
Procaimanoidea_kayi	56	47.8
Arambourgia_gaudryi	41.2	37.8
Procaimanoidea_utahensis	47.8	41.2
Wannaganosuchus_brachymans	61.6	59.2
Alligator_prenasalis	41.2	37.8
Alligator_mcgrewi	23.03	20.44
Alligator_olseni	23.03	20.44
Alligator_sinensis	0.0	0.0
Alligator_thomsoni	23.03	20.44
Alligator_mefferdi	13.82	11.63
Alligator_mississippiensis	0.0	0.0
Albertochampsa_langstoni	83.6	72.1
Stangerochampsa_mccabei	72.1	66
Brachychampsa_sealeyi	83.6	72.1
Brachychampsa_montana	83.6	72.1
Eocaiman_cavernensis	47.8	41.2
Tsoabichi_greenriverensis	56	47.8
Paleosuchus_palpebrosus	0.0	0.0
Paleosuchus_trigonatus	0.0	0.0
Mourasuchus_amazonensis	11.63	7.24
Orthogenysuchus_olseni	56	47.8
Purussaurus_neivensis	15.97	11.63
Purussaurus_mirandae	11.63	5.33
Caiman_crocodilus	0.0	0.0
Caiman_yacare	0.0	0.0
Caiman_lutescens	15.97	13.82
Caiman_latirostris	0.0	0.0
Melanosuchus_niger	0.0	0.0
Melanosuchus_fisheri	11.63	7.24
Calsoyasuchus_valliceps	199.3	190.8
Steneosaurus_obtusidens	166.1	163.5
Zosuchus_davidsoni	86.3	83.6
Vectisuchus_leptognathus	129.4	125
Crocodylus_palaeindicus	11.63	7.24
Steneosaurus_heberti	168.3	166.1
Aplestosuchus_sordidus	83.6	72.1
Tomistoma_cairense	47.8	41.2
Diplocynodon_deponiae	47.8	41.2
Piscogavialis_jugaliperforatus	11.63	7.24
Gracilisuchus_stipanicicorum	242.0	237.0
Barreirosuchus_franciscoi	83.6	72.1
Yonghesuchus_sangbiensis	237.0	233.0
Peipehsuchus_teleorhinus	182.7	174.1
Turfanosuchus_dabanensis	247.2	242.0
Purussaurus_brasiliensis	11.6	7.24
Torvoneustes_coryphaeus	157.3	152.1
Siquisiquesuchus_venezuelensis	23.03	20.44
Gryposuchus_pachakamue	15.97	13.82
Agaresuchus_fontisensis	83.6	72.1
Postosuchus_alisonae	237	227
Postosuchus_kirkpatricki	237	227
Rauisuchus_tiradentes	237	227
Prestosuchus_chiniquensis	242	237
Shuvosaurus_inexpectatus	227	208.5
Effigia_okeeffeae	208.5	201.3
Carnufex_carolinensis	237	227
Redondavenator_quayensis	227	208.5
Trialestes_romeri	237	227
Hallopus_victor	157.3	152.1
Macelognathus_vagans	157.3	152.1
Globidentosuchus_brachyrostris	11.63	7.24
