# Supplementary material for: The multi-peak adaptive landscape of crocodylomorph body size evolution
Source: BMC Evol Biol. 2019 Aug 7;19:167. doi: 10.1186/s12862-019-1466-4 (PMC6686447; doi:10.1186/s12862-019-1466-4)
Supplement: Supplementary file 5 — ZIP-archive containing the (unscaled) phylogenetic trees used for our macroevolutionary analyses (in .tre format), ages data of terminal taxa (for time-scaling methods), and MrBayes command for FBD tip-dating method. (ZIP 27 kb) [file 12862_2019_1466_MOESM5_ESM.zip › Additional file 5 (trees and ages)/Tree 2 (Thalattosuchia sister to Crocodyliformes).tre]

((Turfanosuchus_dabanensis,(Gracilisuchus_stipanicicorum,Yonghesuchus_sangbiensis)),((Shuvosaurus_inexpectatus,Effigia_okeeffeae),(Prestosuchus_chiniquensis,((Rauisuchus_tiradentes,(Postosuchus_kirkpatricki,Postosuchus_alisonae)),(Carnufex_carolinensis,Redondavenator_quayensis,((Pseudhesperosuchus_jachaleri,Trialestes_romeri),((Saltoposuchus_connectens,(Terrestrisuchus_gracilis,Litargosuchus_leptorhynchus)),((Hesperosuchus_agilis,(Dromicosuchus_grallator,Kayentasuchus_walkeri)),(Sphenosuchus_acutus,(Dibothrosuchus_elaphros,(Junggarsuchus_sloani,((Almadasuchus_figarii,(Macelognathus_vagans,Hallopus_victor)),((((Peipehsuchus_teleorhinus,(Platysuchus_multiscrobiculatus,Teleosaurus_cadomensis)),(Steneosaurus_bollensis,((Steneosaurus_heberti,(Steneosaurus_leedsi,Steneosaurus_megistorhynchus)),(Steneosaurus_edwardsi,(Steneosaurus_obtusidens,(Machimosaurus_hugii,Machimosaurus_mosae)))))),(Pelagosaurus_typus,(Teleidosaurus_calvadosii,((Eoneustes_gaudryi,Eoneustes_bathonicus),(Zoneait_nargorum,((metriorhynchus_brachyrhynchus,(metriorhynchus_westermanni,metriorhynchus_casamiquelai,(Neptunidraco_ammoniticus,(Tyrannoneustes_lythrodectikos,(Purranisaurus_potens,Plesiosuchus_manselii,(Torvoneustes_carpenteri,Torvoneustes_coryphaeus),(Dakosaurus_maximus,Dakosaurus_andiniensis),(Geosaurus_lapparenti,(Geosaurus_grandis,Geosaurus_giganteus))))))),((Metriorhynchus_superciliosus,(Metriorhynchus_geoffroyii,Metriorhynchus_hastifer)),((Gracilineustes_leedsi,Gracilineustes_acutus),(Rhacheosaurus_gracilis,Cricosaurus_saltillense,Cricosaurus_suevicus,Cricosaurus_elegans,(Cricosaurus_vignaudi,Cricosaurus_gracilis,(Cricosaurus_schroederi,(Cricosaurus_araucanensis,(Cricosaurus_lithographicus,Cricosaurus_macrospondylus))))))))))))),((Orthosuchus_stormbergi,(Edentosuchus_tienshanensis,(Hemiprotosuchus_leali,(Protosuchus_richardsoni,Protosuchus_haughtoni)))),((Zaraasuchus_shepardi,Gobiosuchus_kielanae),((Zosuchus_davidsoni,((Sichuanosuchus_shuhanensis,Sichuanosuchus_huidongensis),(Shantungosuchus_hangjinensis,Shantungosuchus_chuhsienensis,Shantungosuchus_brachycephalus))),((Nominosuchus_matutinus,(Fruitachampsa_callisoni,(Adzhosuchus_fuscus,Shartegosuchus_asperopalatum))),((Hsisosuchus_chungkingensis,(Hsisosuchus_dashanpuensis,Hsisosuchus_chowi)),((((Anatosuchus_minor,Araripesuchus_tsangatsangana,Araripesuchus_wegeneri,(Araripesuchus_buitreraensis,(Araripesuchus_gomesii,(Araripesuchus_patagonicus,Uruguaysuchus_aznarezi)))),((Stolokrosuchus_lapparenti,Barreirosuchus_franciscoi),((Kaprosuchus_saharicus,Mahajangasuchus_insignis),(Hamadasuchus_rebouli,(Gasparinisuchus_peirosauroides,Lomasuchus_palpebrosus,Uberabasuchus_terrificus,Montealtosuchus_arrudacamposi))))),(Candidodon_itapecuruense,(Libycosuchus_brevirostris,(Simosuchus_clarki,(Neuquensuchus_universitas,Pakasuchus_kapilimai,Malawisuchus_mwakasyungutiensis,((Morrinhosuchus_luziae,(Coringasuchus_anisodontis,Adamantinasuchus_navae,Yacarerani_boliviensis,Armadillosuchus_arrudai,Sphagesaurus_huenei,Caryonosuchus_pricei,Labidiosuchus_amicum,Mariliasuchus_amarali,Notosuchus_terrestris,(Caipirasuchus_stenognathus,(Caipirasuchus_paulistanus,Caipirasuchus_montealtensis)))),(Chimaerasuchus_paradoxus,(Comahuesuchus_brachybuccalis,(Pabwehshi_pakistanensis,Lorosuchus_nodosus,Cynodontosuchus_rothi,Pehuenchesuchus_enderi,(Iberosuchus_macrodon,Bergisuchus_dietrichbergi),((Barinasuchus_arveloi,((Ayllusuchus_fernandezi,Bretesuchus_bonapartei),(Sebecus_querejazus,Sebecus_icaeorhinus,Sebecus_huilensis))),(Pissarrachampsa_sera,(Stratiotosuchus_maxhechti,(Campinasuchus_dinizi,((Baurusuchus_albertoi,Aplestosuchus_sordidus),(Baurusuchus_pachecoi,Baurusuchus_salgadoensis))))))))))))))),(((Pholidosaurus_purbeckensis,Pholidosaurus_schaumburgensis),((Terminonaris_robusta,(Chalawan_thailandicus,(Sarcosuchus_imperator,Sarcosuchus_hartii)),(Vectisuchus_leptognathus,(Meridiosaurus_valisparadisi,Elosuchus_cherifiensis))),(Chenanisuchus_lateroculi,(Anthracosuchus_balrogus,(Cerrejonisuchus_improcerus,((Hyposaurus_rogersii,(Sokotosuchus_ianwilsoni,Phosphatosaurus_gavialoides)),(Arambourgisuchus_khouribgaensis,(Acherontisuchus_guajiraensis,Congosaurus_bequaerti,(Dyrosaurus_phosphaticus,Dyrosaurus_maghribensis),((Atlantosuchus_coupatezi,Guarinisuchus_munizi),(Rhabdognathus_keiniensis,Rhabdognathus_aslerensis)))))))))),((((Atoposaurus_oberndorferi,Alligatorellus_beaumonti),Alligatorium_meyeri),((Knoetschkesuchus_langenbergensis,Knoetschkesuchus_guimarotae),Theriosuchus_pusillus)),((Calsoyasuchus_valliceps,((Sunosuchus_miaoi,(Eutretauranosuchus_delfsi,Sunosuchus_junggarensis)),(Siamosuchus_phuphokensis,(Amphicotylus_lucasii,(Nannosuchus_gracilidens,(Anteophthalmosuchus_hooleyi,(Goniopholis_baryglyphaeus,(Goniopholis_simus,Goniopholis_kiplingi)))))))),(Bernissartia_fagesii,(Pachycheilosuchus_trinquei,Pietraroiasuchus_ormezzanoi,(Isisfordia_duncani,(Susisuchus_anatoceps,Susisuchus_jaguaribensis)),(Wannchampsus_kirpachi,(Shamosuchus_djadochtaensis,(Batrachomimus_pastosbonensis,(Rugosuchus_nonganensis,(Paralligator_gradilifrons,Paralligator_major))))),(((Acynodon_iberoccitanus,(Acynodon_adriaticus,(Hylaeochampsa_vectiana,Iharkutosuchus_makadii))),(Allodaposuchus_precedens,Arenysuchus_gascabadiolorum,(Agaresuchus_subjuniperus,Agaresuchus_fontisensis),(Lohuecosuchus_mechinorum,Lohuecosuchus_megadontos))),((Eothoracosaurus_mississipiensis,(thoracosaurus_macrorhynchus,Thoracosaurus_neocesariensis,((Eosuchus_lerichei,Eosuchus_minor),(Eogavialis_africanus,((Gavialis_gangeticus,Gavialis_bengawanicus),((Gryposuchus_colombianus,Gryposuchus_pachakamue),(Ikanogavialis_gameroi,(Piscogavialis_jugaliperforatus,Siquisiquesuchus_venezuelensis)))))))),((Borealosuchus_sternbergii,(Borealosuchus_formidabilis,(Borealosuchus_acutidentatus,Borealosuchus_wilsoni,Borealosuchus_threeensis))),((Planocrania_hengdongensis,(Planocrania_datangensis,(Boverisuchus_magnifrons,Boverisuchus_vorax))),((Prodiplocynodon_langi,((Crocodylus_affinis,Crocodylus_depressifrons,Asiatosuchus),((Crocodylus_acer,Brachyuranochampsa_eversolei),((Kentisuchus_spenceri,(Megadontosuchus_arduini,Dollosuchus_densmorei,(((Gavialosuchus_eggenbergensis,Toyotamaphimeia_machikanensis),(Tomistoma_cairense,(Tomistoma_lusitanica,Tomistoma_schlegelii))),((Thecachampsa_carolinensis,Thecacampsa_americana,Thecachampsa_antiqua),(Penghusuchus_pani,(Paratomistoma_courtii,Tomistoma_petrolica)))))),(Crocodylus_megarhinus,(Kambara_implexidens,(Trilophosuchus_rackhami,Australosuchus_clarkae)),((Mecistops_cataphractus,(Crocodylus_palaeindicus,(Crocodylus_porosus,(Crocodylus_rhombifer,Crocodylus_niloticus)))),(Rimasuchus_lloydi,(Brochuchus_pigotti,Euthecodon_arambourgii),(Voay_robustus,(Osteolaemus_osborni,Osteolaemus_tetraspis))))))))),(Leidyosuchus_canadensis,((Diplocynodon_deponiae,(Diplocynodon_darwini,(Diplocynodon_hantoniensis,Diplocynodon_ratelii))),(((Navajosuchus_mooki,Ceratosuchus_burdoshi),((Allognathosuchus,(Procaimanoidea_kayi,(Arambourgia_gaudryi,Procaimanoidea_utahensis))),(Wannaganosuchus_brachymans,(Alligator_prenasalis,(Alligator_mcgrewi,(Alligator_olseni,(Alligator_sinensis,(Alligator_thomsoni,Alligator_mefferdi,Alligator_mississippiensis)))))))),((Albertochampsa_langstoni,Stangerochampsa_mccabei,(Brachychampsa_sealeyi,Brachychampsa_montana)),(Globidentosuchus_brachyrostris,(Eocaiman_cavernensis,((Tsoabichi_greenriverensis,(Paleosuchus_palpebrosus,Paleosuchus_trigonatus)),(((Mourasuchus_amazonensis,Orthogenysuchus_olseni),(Purussaurus_neivensis,(Purussaurus_mirandae,Purussaurus_brasiliensis))),((Caiman_crocodilus,Caiman_yacare),(Caiman_lutescens,Caiman_latirostris,(Melanosuchus_niger,Melanosuchus_fisheri))))))))))))))))))))))))))))))))))))))));
