# Supplementary material for: The multi-peak adaptive landscape of crocodylomorph body size evolution
Source: BMC Evol Biol. 2019 Aug 7;19:167. doi: 10.1186/s12862-019-1466-4 (PMC6686447; doi:10.1186/s12862-019-1466-4)
Supplement: Supplementary file 6 — ZIP-archive containing R scripts and functions for running the macroevolutionary analyses in this study. (ZIP 19 kb) [file 12862_2019_1466_MOESM6_ESM.zip]

Archive with 4 entries (3 files):
- Additional file 6 (R codes)/
- Additional file 6 (R codes)/Example script (model-fitting).R
- Additional file 6 (R codes)/Example tree and data.RData
- Additional file 6 (R codes)/Trend-like models and pBIC functions.R
