# Supplementary material for: The multi-peak adaptive landscape of crocodylomorph body size evolution
Source: BMC Evol Biol. 2019 Aug 7;19:167. doi: 10.1186/s12862-019-1466-4 (PMC6686447; doi:10.1186/s12862-019-1466-4)
Supplement: Supplementary file 6 — ZIP-archive containing R scripts and functions for running the macroevolutionary analyses in this study. (ZIP 19 kb) [file 12862_2019_1466_MOESM6_ESM.zip › Additional file 6 (R codes)/Example script (model-fitting).R]

################################################################################################
## Example script for Godoy et al., crocodylomorph body size evolution manuscript.             #
################################################################################################
## Shows example of model fitting analyses with:                                               #
## one crocodylomorph tree (with Thallatosuchia within Neosuchia),                             #
## time-scaled with one method (FBD),                                                          #
## with body size data from one dataset (ODCL).                                                #
################################################################################################
## For the paper, we ran analyses like this for 20 trees,                                      #
## from 3 alternative phylogenetic scenarios,                                                  #
## using 2 different datasets (DCL and ODCL),                                                  #
## and 4 different time-sclaing methods (FBD, mbl, Hedman, cal3)                               #
################################################################################################


load('Example tree and data.RData')	# supertree is the tree, odcl_data is the body size data
source('Trend-like models and pBIC functions.R')


# fitting Uniform BM, Uniform OU, Uniform trend, and Early Burst models
models<-c("BM","OU","drift","EB")
results_geiger <- list()        
  for(i in 1:length(models)) {
    results_geiger[[i]]<-fitContinuous(supertree,odcl_data,model=models[i])}
names(results_geiger)<-models


# fitting trend-like models (with 1 time and 3 node-shifts as examples)
#getting vs0 from uniform trend model ("drift")
vs0<-results_geiger$drift$opt$sigsq

#getting data for multi-trend models
VV<- vcv(supertree)
tipAges<-diag(VV)
span<- 20	# regimes must last >= 20 Myr
lowAge<-min(tipAges)+span
hiAge<-max(tipAges)+span


results_multi_trend<-list(
  mt1<-opt.mTrendNP(supertree, odcl_data, se=0, nreg=2, dt=3, mn.age=lowAge, mx.age=hiAge, min.span=span, ncore=1, vs0=vs0),
  ts1<-findBestShiftP(odcl_data, supertree, se=0, vs.init=vs0, ncore=1),
  ts2<-findBestShiftP(odcl_data, supertree, se=0, bn=ts1$bn, vs.init=vs0, ncore=1), 	# use previous solution for bn
  ts3<-findBestShiftP(odcl_data, supertree, se=0, bn=ts2$bn, vs.init=vs0, ncore=1) 	# use previous solution for bn
  )


# fitting SURFACE (with pBIC in the backward-phase)
# getting data in the right format for SURFACE
supertree<-nameNodes(supertree)
odcl_data<-data.frame(log_odcl=odcl_data, stringsAsFactors = FALSE)

#run SURFACE
results_surface<-runSurface_AICc_pBIC(supertree, odcl_data, only_best = TRUE)
