# Supplementary material for: The multi-peak adaptive landscape of crocodylomorph body size evolution
Source: BMC Evol Biol. 2019 Aug 7;19:167. doi: 10.1186/s12862-019-1466-4 (PMC6686447; doi:10.1186/s12862-019-1466-4)
Supplement: Supplementary file 6 — ZIP-archive containing R scripts and functions for running the macroevolutionary analyses in this study. (ZIP 19 kb) [file 12862_2019_1466_MOESM6_ESM.zip › Additional file 6 (R codes)/Trend-like models and pBIC functions.R]

### Functions used for fitting trend-like models (with time and node-shifts) and SURFACE model with pBIC searches
### codes written by Gene Hunt for Benson et al. (2018) 
### see Benson et al. (2018) for original scripts


library(parallel)
library(mnormt)
library(ape)
library(geiger)
library(phytools)
library(phangorn)
library(paleoTS)
library(surface)

#time-shifts model functions
{# simulate time-shifts model
simMultiTrend<- function(tree, pp, tt)
{
  # map tree, get parameters
  treemap<- make.era.map(tree, tt)
  mp<- treemap$mapped.edge
  nr<- length(tt)	# number of regimes
  msv<- pp[1:nr]
  vs<- pp["vs"]
  x0<- pp["x0"]
  
  dx<- array(dim=dim(mp)) 	# changes in phenotype, by regime
  nb<- nrow(dx)				# number of branches (edges)
  for (i in 1:nr)		dx[,i]<- rnorm(nb, mean=msv[i]*mp[,i], sd=sqrt(vs*mp[,i]))
  DX<- apply(dx, 1, sum)	# sum by branch across regimes
  
  # sum over edges
  ed<- tree$edge
  parent<- ed[,1]
  child<- ed[,2]
  nt<- Ntip(tree)
  x<- numeric()
  
  for(i in 1:nt)
  {
    anc<- Ancestors(tree, i)
    anc<- c(anc, i)
    ok.edge<- parent %in% anc & child %in% anc
    x[i]<- x0 + sum(DX[ok.edge])	# sum changes over all branches leading to tips
  }
  names(x)<- tree$tip.label
  
  return(x)
}
# visualise time-shifts model
showMultiTrend<- function(x, tree, w, line.col=rgb(1,0,0,0.5))
{
  # extract parameters
  pp<- w$par
  tt<- w$tt
  nomatch<- !(tree$tip.label %in% names(x))
  badtaxa<- tree$tip.label[nomatch]
  if(length(badtaxa)>0){
    cat("++Dropping tips not represented in data: ", badtaxa, "\n")
    tree<- drop.tip(tree, badtaxa)	}
  ta<- diag(vcv(tree))
  xs<- x[tree$tip.label]
  
  # get tiepoints for segments
  maxT<- max(ta)	
  tieX<- c(tt, maxT)
  ntp<- length(tieX)
  tieY<- array(dim=ntp)
  tieY[1]<- pp["x0"]
  msv<- pp[1:(ntp-1)]
  
  for(i in 2:ntp){
    tieY[i]<- tieY[i-1] + msv[i-1]*(tieX[i]-tieX[i-1])
  }
  
  # plot it #
  xl<- range(tieX)
  yl<- range(c(xs, tieY))
  
  plot(ta, xs, cex=1.5, pch=21, col="white", bg="black", xlim=xl, ylim=yl)
  segments(tieX[1:(ntp-1)], tieY[1:(ntp-1)], tieX[2:ntp], tieY[2:ntp], col=line.col, lwd=4)
  vs<- w$par["vs"]
  xo<- seq(tieX[1], maxT, length.out=200)
  aa<- approx(tieX, tieY, xout=xo)
  ee<- aa$y
  up<- ee + 1.96*sqrt(vs*xo)
  do<- ee - 1.96*sqrt(vs*xo)
  lines(xo, up, col=line.col)
  lines(xo, do, col=line.col)
  abline(v=tieX, lty=3, col=line.col)
  
  ll<- lowess(ta, xs)
  lines(ll, col="grey")
  
  invisible(list(tieX=tieX, tieY=tieY))
}
# fit time-shifts model (exploring a range of shift points and retaining the best solution)
opt.mTrendNP<- function(tree, x, se, nreg, dt, mn.age, mx.age, min.span, ncore=6, method=c("uniform", "combined"), vs0=NULL, VV=NULL)
{
  # get ready values to pass to logL, check for missing data
  if(length(se)==1)	se<- rep(se, length(x))
  if(is.null(VV))		VV<- vcv(tree)
  if(is.null(vs0))	vs0<- var(x)/max(diag(VV))
  if (!identical(names(x), tree$tip.label))	stop("Names and order of traits and tree must match.")
  
  # get shift tt
  method<- match.arg(method)
  ttm<- tt.matrix(nreg, mn.age, mx.age, dt, min.span, VV, method)
  ntt<- length(ttm)
  cat(ntt, "shift hypotheses to test.\n")
  
  if(ncore==1)	ww<- lapply(ttm, FUN=opt.mTrend.tt, tree=tree, x=x, se=se, VV=VV, vs0=vs0)
  else			ww<- mclapply(ttm, FUN=opt.mTrend.tt, tree=tree, x=x, se=se, VV=VV, vs0=vs0, mc.cores=ncore, mc.silent=TRUE)
  
  
  #for(i in 1:ntt)	{cat(i, "---\n"); print(ww[[i]])}
  
  
  logL<- sapply(ww, FUN=function(x)x$value)
  code<- sapply(ww, FUN=function(x)x$convergence)		
  best<- which.max(logL)
  tta<- t(sapply(ttm, FUN=function(x)x))
  res<- list(w=ww[[best]], logL=logL, tt=tta, code=code, wl=ww)
  return(res)
}
# fit time-shifts model (with specified number of shifts)
opt.mTrend.tt<- function(tt, tree, x, se, VV, vs0)  
{
  cat(tt, "\n")
  treemap<- make.era.map(tree, tt)
  mC<- multiC(treemap)
  nreg<- length(tt)
  p0<- array(0, dim=nreg+2)
  p0[1:nreg]<- ms.guess(tree, x, VV, tt)
  #p0[nreg+1]<- vs0
  p0[nreg+1]<- log(vs0)
  p0[nreg+2]<- phyMean(x, VV)  
  names(p0)<- c(paste("ms", 1:nreg, sep=''), "vs", "x0")
  ll<- array(NA, dim=nreg+2)
  ll[nreg+1]<- 0  # lower bound on vs
  #cl<- list(fnscale=-1)
  #cl<- list(fnscale=-1, ndeps=rep(1e-8, nreg+2))
  #cl<- list(fnscale=-1, parscale=c(rep(1e-2, nreg), 1, 1e-2))
  #cl<- list(fnscale=-1, parscale=c(rep(1, nreg), 1e-3, 1))
  cl<- list(fnscale=-1, ndeps=c(rep(1e-4, nreg), 1e-2, 1e-4))
  
  
  #w<- optim(p0, fn=logL.mTrend, method="L-BFGS-B", lower=ll, control=cl, mC=mC, x=x, se=se)
  w<- try(optim(p0, fn=logL.mTrend, method="BFGS", control=cl, mC=mC, x=x, se=se))
  if(class(w)=="try-error")  {w<- list(); w$value=-Inf; w$convergence=-99}
  else{
    w$par["vs"]<- exp(w$par["vs"])  # convert back from log scale 
    w$tt<- tt
    w$p0<- p0
    w$p0["vs"]<- exp(p0["vs"])	
    w$AICc<- IC(w$value, K=length(w$par)+length(w$tt)-1, n=length(x))}
  return(w)
}
# log-likelihood function, used for optimization functions
logL.mTrend<- function(p, mC, x, se)  # mC is returned from multiC (for given tshifts)
{
  # gather parameters
  nt<- length(x)
  nreg<- length(mC)
  ms<- p[1:nreg]
  #vs<- p[nreg+1]
  vs<- exp(p[nreg+1])
  x0<- p[nreg+2]
  
  
  # get expected mean and VCV matrix
  MM<- ms[1]*diag(mC[[1]])
  VV<- vs*mC[[1]]
  for(i in 2:nreg)
  {
    MM<- MM + ms[i]*diag(mC[[i]])
    VV<- VV + vs*mC[[i]]
  }
  VV<- VV + diag(se^2)
  
  #logl<- dmvnorm(x, mean=x0+MM, sigma=VV, log=TRUE)
  logl<- dmnorm(x, mean=x0+MM, varcov=VV, log=TRUE)	# package mnormt faster by ~2x
  
  return(logl)
  #return(list(MM=x0+MM, VV=VV))
}
# helper function
phyMean<- function(x, VV)	{
  vec1<- rep(1, length(x))
  invVV<- solve(VV)
  aa<- solve(t(vec1)%*%invVV %*% vec1) %*%t (vec1) %*% invVV %*% x
  aat<- t(aa)
  return(aat)
}
# function to enumerate possible temporal shifts, subject to constraints
# used by opt.mTrendNP
tt.matrix<- function(nreg, mn.age, mx.age, dt, min.span, VV=NULL, method=c("uniform", "combined"))
{
  method<- match.arg(method)
  tu<- seq(mn.age, mx.age, dt)
  if(method=="combined")	{
    if(is.null(VV))	stop("VV required if method==combined")
    ta<- diag(VV)
    tt<- sort(c(tu, ta))
  }	else					tt<- tu
  
  # get all combinations
  ttc<- combn(tt, m=nreg-1)  	# gets all combinations
  if(nreg==2)	nc<- length(ttc) else nc<- ncol(ttc)
  ttc0<- rbind(rep(0,nc), ttc)
  #print(ttc)
  #print(ttc0)
  dd<- apply(ttc0, 2, diff)	# get differences
  #print(dd)
  if(nreg>2)	mindd<- apply(dd, 2, min)	else mindd<- dd
  ok<- which(mindd >= min.span)
  ttcok<- t(ttc0[,ok])
  
  # convert to list for mclapply version
  ttfinal<- lapply(1:nrow(ttcok), function(i) ttcok[i,])
  
  return(ttfinal)
}
# generate initial estimates for mu_s parameters in trendShift models
# based on regression of tip values on elapsed time within each regime
ms.guess<- function(tree, x, VV=NULL, tt)
{
  nreg<- length(tt)
  ms0<- array(dim=nreg)
  if(is.null(VV))	VV<- vcv(tree)
  ta<- diag(VV)
  tt<- append(tt, max(ta)+1)
  for (i in 1:nreg)
  {
    sub<- ta>tt[i] & ta<=tt[i+1]
    if(sum(sub)>2)	{ wr<- lm(x ~ ta, subset=sub); ms0[i]<- coef(wr)[2]} else ms0[i]<- 0
  }
  ms0[is.na(ms0)]<- 0
  return(ms0)	
}
}

#node-shifts model functions
{# simulate node-shifts model
simTrendShift<- function(tree, pp, bn, stem=1)
{
  # currently, only works for vs shared across regimes #
  
  # get paramaters, map tree #
  nreg<- length(bn)+1	# number of regimes
  msv<- pp[1:nreg]
  vs<- pp["vs"]
  x0<- pp["x0"]
  
  #treemap<- make.era.map(tree, tt)
  #mp<- treemap$mapped.edge
  trm<- tree
  for (i in 1:(nreg-1))
    trm<- paintSubTree(trm, node=bn[i], state=i+1, stem=stem)
  trm<- orderMappedEdge(trm, ordering="numerical")
  mp<- trm$mapped.edge
  
  dx<- array(dim=dim(mp)) 	# changes in phenotype, by regime
  nb<- nrow(dx)				# number of branches (edges)
  for (i in 1:nreg)		dx[,i]<- rnorm(nb, mean=msv[i]*mp[,i], sd=sqrt(vs*mp[,i]))
  DX<- apply(dx, 1, sum)	# sum by branch across regimes
  
  # sum over edges
  ed<- tree$edge
  parent<- ed[,1]
  child<- ed[,2]
  nt<- Ntip(tree)
  x<- numeric()
  
  for(i in 1:nt)
  {
    anc<- Ancestors(tree, i)
    anc<- c(anc, i)
    ok.edge<- parent %in% anc & child %in% anc
    x[i]<- x0 + sum(DX[ok.edge])	# sum changes over all branches leading to tips
  }
  names(x)<- tree$tip.label
  
  return(x)
  
}
# visualise node-shifts model
showTrendShift<- function(x, tree, w, leg.place="topleft")
{
  # match tips
  nomatch<- !(tree$tip.label %in% names(x))
  badtaxa<- tree$tip.label[nomatch]
  #cat("++Dropping tips not represented in data: ", badtaxa, "\n")
  treed<- drop.tip(tree, badtaxa)
  ta<- diag(vcv(treed))
  xs<- x[treed$tip.label]	
  
  # extract parameters, determine colors
  pp<- w$par
  bn<- w$bn
  nbn<- length(bn)
  cols<- c("black", "red", "blue", "lightgreen", "tan", "yellow", "violet", "pink", "brown", "lightblue", "green", "grey")
  ddl<- Descendants(treed, node=bn, type="tips")
  reg<- rep(1, length(xs))
  #tip.col<- rep(cols[1], length(xs))
  
  for(i in 1:nbn){
    de<- ddl[[i]]
    reg[ddl[[i]]]<- i+1
    #tip.col[ddl[[i]]]<- cols[i+1]
  }
  tip.col<- cols[reg]
  names(tip.col)<- names(reg)<- names(xs)
  
  # do plots
  layout(t(1:2))
  VV<- vcvPhylo(treed, anc.nodes=TRUE)
  all.ages<- diag(VV)
  
  plot(ta, xs, pch=21, bg=tip.col, cex=1.5, xlim=c(0, max(all.ages)))
  rlab<- paste0("regime", 1:(nbn+1), " [", signif(pp[1:(nbn+1)], 2), "]")
  legend(x=leg.place, legend=rlab, pch=21, pt.bg=cols[1:(nbn+1)], cex=0.7)
  aa<- ace(xs, treed, CI=FALSE)
  chlab<- as.character(bn)
  nage<- all.ages[chlab]
  size.anc<- aa$ace[chlab]
  points(nage, size.anc, pch=22, bg=cols[2:(nbn+1)], cex=2)
  points(0, pp["x0"], pch=22, bg="white", cex=2)	
  plot(treed, cex=0.6, label.offset=2)
  tiplabels(pch=21, bg=tip.col, cex=1.0)
  
  invisible(reg)
}
# fit node-shifts model (exploring all possible shifts)
findBestShiftP<- function(x, tree, se, bn=NULL, vs.init=NULL, ncore=6, cl=NULL, stem=1, vs.share=TRUE)
{
  if(!is.null(bn)){
    nreg<- length(bn)+1
    trm<- tree
    for (i in 1:(nreg-1))	
      trm<- paintSubTree(trm, node=bn[i], state=i+1, stem=stem)
  } else nreg=1
  
  if(length(se)==1)	se<- rep(se, length(x))
  
  allNodes<- (Ntip(tree)+2):(Ntip(tree)+Nnode(tree))
  prev<- allNodes %in% bn
  allNodes<- allNodes[!prev]
  nn<- length(allNodes)
  cat("Trying ", nn, " possible shift points\n")
  
  # set-up and run parallel fits
  bnList<- list()
  for(i in 1:nn)	bnList[[i]]<- sort(c(bn, allNodes[i]))
  if(vs.share)	ww<- mclapply(bnList, FUN=opt.trendShift, x=x, tree=tree, se=se, stem=stem, vs.init=vs.init, cl=cl, mc.cores=ncore, mc.silent=TRUE, silent=TRUE)
  else 			ww<- mclapply(bnList, FUN=opt.trendShift.vs, x=x, tree=tree, se=se, stem=stem, vs.init=vs.init, cl=cl, mc.cores=ncore, mc.silent=TRUE)
  
  
  # find which wins
  ll<- sapply(ww, FUN=function(x) x$logL)
  best<- which.max(ll)
  #bnl<- lapply(allNodes, FUN=function(x) sort(c(x, bn)))
  w<- ww[[best]]
  w$bn<- bnList[[best]]
  w$all.logl<- ll
  w$allNodes<- allNodes
  w$code<- sapply(ww, FUN=function(x)x$code)
  w$wl<- ww
  
  return(w)
}
# fit node-shifts model (with specified number of shifts)
opt.trendShift<- function(bn, x, tree, se, vs.init=NULL, cl=NULL, stem=1, hess=FALSE, silent=FALSE)
{
  # get ready values to pass to logL, check for missing data
  if(!silent)	cat(bn, '\n')
  if(length(se)==1)	se<- rep(se, length(x))
  if (!identical(names(x), tree$tip.label))	stop("Names and order of traits and tree must match.")
  
  # initial estimates and calculations, VV, CC 
  if(length(se)==1)	se<- rep(se, length(x))
  VV<- vcv(tree)
  nt<- Ntip(tree)
  if(is.null(vs.init))	vs.init<- var(x)/mean(diag(VV))  # very rough guess
  nreg<- length(bn) + 1   # no. regimes = no. shifts + 1
  trm<- tree
  for (i in 1:(nreg-1))
    trm<- paintSubTree(trm, node=bn[i], state=i+1, stem=stem)
  trm<- orderMappedEdge(trm, ordering="numerical")
  CC<- multiC(trm)
  mmi<- matrix(nrow=nreg, ncol=nt)
  for (i in 1:nreg)
    mmi[i,]<- diag(CC[[i]])  # converts to a matrix
  
  # set up p vector
  #p0<- c(rep(0,nreg), vs.init, phyMean(x, VV))
  p0<- c(rep(0,nreg), log(vs.init), phyMean(x, VV))
  names(p0)<- c(paste("ms", 1:nreg, sep=""), "vs", "x0")
  
  # control list
  if(is.null(cl))	cl<- list(fnscale= -1)
  #lb<- rep(NA, length(p0))		# uncomment to switch to L-BFGS-B
  #lb[nreg+1]<- 1e-6
  #w<- optim(p0, logL.trendShift, method="L-BFGS-B", lower=lb, control=cl, hessian=hess, bn=bn, mmi=mmi, x=x, VV=VV, se=se)
  w<- optim(p0, logL.trendShift, method="Nelder", control=cl, hessian=hess, bn=bn, mmi=mmi, x=x, VV=VV, se=se)
  w$par["vs"]<- exp(w$par["vs"])  # convert back
  
  # organize results
  K<- nreg*2 + 1  # assumes shift not speciefied ahead of time
  n<- length(x)
  if(hess)	wse<- sqrt(diag(-1 * solve(w$hessian)))		# SE's from hessian, if asked for
  else		wse<- rep(NA, K)
  
  res<- list(logL=w$value, AICc=IC(w$value, K, n), parameters=w$par, se=wse, modelName=paste("trendShift", nreg, sep="."), n=n, K=K, code=w$convergence)
  
  return(res)	
}
# same as previous, but assumes a separate BM variance parameter for each regime
opt.trendShift.vs<- function(x, tree, se, bn, vs.init=NULL, cl=NULL, stem=1, hess=FALSE, silent=FALSE)
{
  # get ready values to pass to logL, check for missing data
  if(length(se)==1)	se<- rep(se, length(x))
  if (!identical(names(x), tree$tip.label))	stop("Names and order of traits and tree must match.")
  
  # initial estimates and calculations, VV, CC 
  if(length(se)==1)	se<- rep(se, length(x))
  VV<- vcv(tree)
  nt<- Ntip(tree)
  if(is.null(vs.init))	vs.init<- var(x)/mean(diag(vcv(tree)))  # very rough guess
  nreg<- length(bn) + 1   # no. regimes = no. shifts + 1
  trm<- tree
  for (i in 1:(nreg-1))
    trm<- paintSubTree(trm, node=bn[i], state=i+1, stem=stem)
  trm<- orderMappedEdge(trm, ordering="numerical")
  CC<- multiC(trm)
  mmi<- matrix(nrow=nreg, ncol=nt)
  for (i in 1:nreg)
    mmi[i,]<- diag(CC[[i]])  # converts to a matrix
  
  # set up p vector
  #p0<- c(rep(0,nreg), rep(vs.init, nreg), phyMean(x,VV))
  p0<- c(rep(0,nreg), log(rep(vs.init, nreg)), phyMean(x,VV))
  names(p0)<- c(paste("ms", 1:nreg, sep=""), paste("vs", 1:nreg, sep=""), "x0")
  
  # control list
  pscl<- c(rep(20, nreg), rep(20, nreg), 1)
  nd<- c(rep(1e-5, nreg*2), 1e-3)
  if(is.null(cl))	cl<- list(fnscale= -1, parscale=1/pscl, ndeps=nd, lmm=10)
  
  #w<- optim(p0, logL.trendShift.vs, method="BFGS", control=cl, hessian=hess, bn=bn, mmi=mmi, x=x, CC=CC, se=se)
  w<- optim(p0, logL.trendShift.vs, method="Nelder", control=cl, hessian=hess, bn=bn, mmi=mmi, x=x, CC=CC, se=se)	
  w$par["vs"]<- exp(w$par["vs"])  # convert back
  
  # organize results
  K<- nreg*3  # assumes shift not specified ahead of time
  n<- length(x)
  if(hess)	wse<- sqrt(diag(-1 * solve(w$hessian)))		# SE's from hessian, if asked for
  else		wse<- rep(NA, K)
  
  res<- list(logL=w$value, AICc=IC(w$value, K, n), parameters=w$par, se=wse, modelName=paste("trendShift", nreg, sep="."), n=n, K=K, code=w$convergence)
  
  return(res)	
}
# log-likelihood function for trend with node shift (vs shared across regimes)
logL.trendShift<- function(p, x, VV, mmi, se, bn)
{
  # gather parameters from p; assumes vs is shared over whole tree
  # note nodes for shift (bn) are not optimized; they are set for a given optimization
  nreg<- length(bn)+1  # number of regimes = no. of shift points + 1
  ms<- p[1:nreg]
  #vs<- p[nreg+1]
  vs<- exp(p[nreg+1])
  x0<- p[nreg+2]
  
  
  # get vector of means for tips from this, then logL
  MM<- x0 + colSums(ms*mmi)
  #cat(p, "[")
  VVt<- vs*VV + diag(se^2)  # add sampling error to VCV matrix
  #logl<- dmvnorm(x, mean=MM, sigma=VVt, log=TRUE)
  logl<- dmnorm(x, mean=MM, varcov=VVt, log=TRUE)  # mnormt faster ~2x
  #logl<- fastdmvnorm(x, mean=MM, sigma=VVt)
  #cat(logl, "]\n")
  
  return(logl)	
}
# log-likelihood function for trend with node shift (vs separate across regimes)
logL.trendShift.vs<- function(p, x, mmi, CC, se, bn)
{
  # gather parameters from p; assumes vs is separate for each regime
  # note nodes for shift (bn) are not optimized; they are set for a given optimization
  nreg<- length(bn)+1  # number of regimes = no. of shift points + 1
  ms<- p[1:nreg]
  #vs<- p[(nreg+1):(2*nreg)]
  vs<- exp(p[(nreg+1):(2*nreg)])
  x0<- p[2*nreg+1]
  #cat(ms, vs, x0, '\t')
  #cat(dim(mmi))
  
  # get vector of means for tips from this, then logL
  MM<- x0 + colSums(ms*mmi)
  VVt<- vs[1]*CC[[1]]
  for(i in 2:nreg)
    VVt<- VVt + vs[i]*CC[[i]]
  VVt<- VVt + diag(se^2)  # add sampling error to VCV matrix
  
  #logl<- dmvnorm(x, mean=MM, sigma=VVt, log=TRUE)
  logl<- dmnorm(x, mean=MM, varcov=VVt, log=TRUE)
  #logl<- fastdmvnorm(x, mean=MM, sigma=VVt)
  
  
  return(logl)	
}
}


#pBIC functions
{runSurface_pBIC<- function(tree, dat, exclude = 0, aic_threshold = 0, max_steps = NULL, 
                           verbose = FALSE, plotaic = FALSE, error_skip = FALSE, only_best = FALSE, 
                           sample_shifts = FALSE, sample_threshold = 2)
{
  if (class(tree) != "phylo") 
    stop("'tree' must by a 'phylo' formatted phylogenetic tree")
  if (is.null(tree$node.label)) 
    stop("Each node in 'tree' must have a unique label for back-compatibility between formats. Use 'nameNodes(tree)'. ")
  if (any(duplicated(tree$node.label))) 
    stop("Each node in 'tree' must have a unique label for back-compatibility between formats. Use 'nameNodes(tree)'. ")
  if (!is.data.frame(dat)) 
    stop("'dat' must be formatted as a data frame with row names corresponding to the tip labels in 'tree'")
  olist <- convertTreeData(tree, dat)
  otree <- olist[[1]]
  odata <- olist[[2]]
  fwd <- surfaceForward_pBIC(otree, odata, tree, exclude = exclude, max_steps = max_steps,
                             verbose = verbose, plotaic = plotaic, error_skip = error_skip, sample_shifts = sample_shifts, 
                             sample_threshold = sample_threshold)
  bwd <- surfaceBackward_pBIC(otree, odata, tree, fwd[[length(fwd)]], 
                              aic_threshold = aic_threshold, verbose = verbose, plotaic = plotaic, 
                              error_skip = error_skip, only_best = only_best, sample_shifts = sample_shifts, 
                              sample_threshold = sample_threshold)
  return(list(fwd = fwd, bwd = bwd))
}


runSurface_AICc_pBIC<- function(tree, dat, exclude = 0, aic_threshold = 0, max_steps = NULL, 
                                verbose = FALSE, plotaic = FALSE, error_skip = FALSE, only_best = FALSE, 
                                sample_shifts = FALSE, sample_threshold = 2)
{
  if (class(tree) != "phylo") 
    stop("'tree' must by a 'phylo' formatted phylogenetic tree")
  if (is.null(tree$node.label)) 
    stop("Each node in 'tree' must have a unique label for back-compatibility between formats. Use 'nameNodes(tree)'. ")
  if (any(duplicated(tree$node.label))) 
    stop("Each node in 'tree' must have a unique label for back-compatibility between formats. Use 'nameNodes(tree)'. ")
  if (!is.data.frame(dat)) 
    stop("'dat' must be formatted as a data frame with row names corresponding to the tip labels in 'tree'")
  olist <- convertTreeData(tree, dat)
  otree <- olist[[1]]
  odata <- olist[[2]]
  fwd <- surfaceForward(otree, odata, exclude = exclude, max_steps = max_steps,
                        verbose = verbose, plotaic = plotaic, error_skip = error_skip, sample_shifts = sample_shifts, 
                        sample_threshold = sample_threshold)
  bwd <- surfaceBackward_pBIC(otree, odata, tree, fwd[[length(fwd)]], 
                              aic_threshold = aic_threshold, verbose = verbose, plotaic = plotaic, 
                              error_skip = error_skip, only_best = only_best, sample_shifts = sample_shifts, 
                              sample_threshold = sample_threshold)
  return(list(fwd = fwd, bwd = bwd))
}


surfaceForward_pBIC<- function(otree, odata, tree, starting_list = NULL, starting_shifts = NULL, 
                               exclude = 0, aic_threshold = 0, max_steps = NULL, verbose = FALSE, plotaic = FALSE, 
                               error_skip = FALSE, sample_shifts = FALSE, sample_threshold = 2)
{
  if (any(duplicated(as(otree, "data.frame")$labels))) 
    stop("Each node in 'tree' must have a unique label for back-compatibility between formats. Use 'nameNodes(tree)' prior to converting to ouch format")
  n <- otree@nterm
  nt <- dim(odata)[2]
  if (is.null(max_steps)) 
    max_steps <- otree@nnodes
  if (is.null(starting_list)) {
    out_list <- startingModel(otree, odata, starting_shifts)
    out_list[[1]]$pbic<- pBIC_surface(out_list[[1]], tree)
  }
  else {
    out_list <- starting_list
  }
  for (j in (length(out_list) + 1):max_steps) {  	
    #cat("f", j, "\n")
    out_list[[j]] <- addRegime(otree, odata, oldshifts = out_list[[j - 
                                                                     1]]$savedshifts, oldfit = out_list[[j - 1]]$fit, 
                               oldaic = out_list[[j - 1]]$aic, alloldaic = out_list[[j - 
                                                                                       1]]$all_aic, exclude = exclude, aic_threshold = 0, 
                               verbose = verbose, plotaic = plotaic, error_skip = error_skip, 
                               sample_shifts = sample_shifts, sample_threshold = sample_threshold)
    
    # add here pBIC calculation
    pbic<- pBIC_surface(out_list[[j]], tree, phase="forward")
    out_list[[j]]$pbic <- pbic
    
    # modified to check pBIC rather than AICc
    if ((out_list[[j]]$pbic - out_list[[j - 1]]$pbic) >= 0) 
      break
  } # end for loop
  
  if ((out_list[[j]]$pbic - out_list[[j - 1]]$pbic) >= 0) {
    out_list <- out_list[1:(j - 1)]
  }
  
  return(out_list)
}

surfaceBackward_pBIC<- function (otree, odata, tree, starting_model, aic_threshold = 0, max_steps = NULL, 
                                 verbose = FALSE, only_best = FALSE, plotaic = FALSE, error_skip = FALSE, sample_shifts = FALSE, 
                                 sample_threshold = 2) 
{
  if (any(duplicated(as(otree, "data.frame")$labels))) 
    stop("Each node in 'tree' must have a unique label for back-compatibility between formats. Use 'nameNodes(tree)' prior to converting to ouch format")
  n <- otree@nterm
  nt <- dim(odata)[2]
  if (is.null(max_steps)) 
    max_steps <- starting_model$n_regimes[1]
  back_list <- list()
  back_list[[1]] <- list(fit = starting_model$fit, delta_aic = NULL, 
                         aic = starting_model$aic, savedshifts = starting_model$savedshifts, 
                         n_regimes = starting_model$n_regimes, pbic = starting_model$pbic)
  pbic<- pBIC_surface(back_list[[1]], tree, phase="backward")
  back_list[[1]]$pbic <- pbic        
  
  for (j in 2:max_steps) {
    #cat("b", j, "\n")
    back_list[[j]] <- collapseRegimes(otree, odata, oldshifts = back_list[[j - 
                                                                             1]]$savedshifts, oldaic = back_list[[j - 1]]$aic, 
                                      oldfit = back_list[[j - 1]]$fit, aic_threshold = aic_threshold, 
                                      verbose = verbose, only_best = only_best, plotaic = plotaic, 
                                      error_skip = error_skip, sample_shifts = sample_shifts, 
                                      sample_threshold = sample_threshold)
    
    # add here pBIC calculation
    pbic<- pBIC_surface(back_list[[j]], tree, phase="backward")
    back_list[[j]]$pbic <- pbic
    
    # modified to check pBIC rather than AICc        
    if ((back_list[[j]]$pbic - back_list[[j - 1]]$pbic) >= 0) 
      break
  }	# end for loop
  
  if (back_list[[j]]$pbic < back_list[[j - 1]]$pbic) {
    back_list <- back_list[1:(j - 1)]
  }
  return(back_list)
}


# calculates pBIC from SURFACE output
# surf_out is an element of fwd or bwd; tree is tree in phylo format
pBIC_surface<- function(surf_out, tree, phase=c("backward","forward"), addedCols=1, root=c("fixed", "stationary"))
{
  # preliminaries
  root<- match.arg(root)
  phase<- match.arg(phase) 
  data<- surf_out[[1]][[1]]@data[[1]]	# note only works for 1D data
  nn<- sum(is.na(data))		# number of internal nodes
  nt<- sum(!is.na(data))		# number of tips
  nodelab<- surf_out[[1]][[1]]@nodelabels
  inodes<- 1:nn
  tnodes<- (nn+1):(nn+nt)
  nu<- var(data, na.rm=TRUE)	# trait variance, needed for scaling
  alpha<- surf_out[[1]][[1]]@sqrt.alpha^2
  vstep<- surf_out[[1]][[1]]@sigma^2
  
  # get shift infromation
  if(phase == "forward")	shifts<- surf_out$savedshifts[-1]	# omit the first 'shift' which is just the root
  if(phase == "backward"){
    ss<- surf_out$savedshifts	# need to get "one column per distinct optimum value"
    uu<- unique(ss)
    sub<- c()
    for (k in 1:length(uu))	sub[k]<- match(uu[k], ss)
    #print(sub)
    shifts<- ss[sub][-1]		# at end, drop initial 'shift' which is root value				
  }
  
  
  bc<- names(shifts)		# branches with shifts as char
  bn<- as.numeric(bc)
  ns<- length(shifts)
  logL<- surf_out[[1]][[1]]@loglik
  pBIC<- -2*logL + 2*ns*log(2*nt - 3) + 2*log(nt)	# only first part, not incl. shifts
  otree<- ouchtree(surf_out[[1]][[1]]@nodes, surf_out[[1]][[1]]@ancestors, surf_out[[1]][[1]]@times, surf_out[[1]][[1]]@nodelabels)
  
  ## set-up design matrix ## 
  # col vector(s) of ones, needed even if no shifts
  a1<- matrix(1, nrow=nt, ncol=addedCols)	
  colnames(a1)<- paste0("added", 1:addedCols)
  
  Xd<- matrix(0, nrow=nt, ncol=ns)
  rownames(Xd)<- nodelab[tnodes]
  colnames(Xd)<- c(bc)
  
  # compute design matrix
  if(ns > 0){
    for(i in 1:ns){
      foc<- bn[i]	# focal node
      alld<- ouchDescendants(foc, otree)
      if(is.na(alld[1])) {		# shifts on terminal branches
        ancb<- as.numeric(otree@ancestors[foc])
        dt<- otree@times[foc] - otree@times[ancb]
        dlab<- nodelab[foc]
        Xd[dlab,i]<- 1 - exp(-alpha*dt)
      }
      else{						# shifts on internal branches
        dtips<- alld[alld %in% tnodes]
        dlab<- nodelab[dtips]
        dt<- otree@times[dtips] - otree@times[foc]
        Xd[dlab,i]<- 1 - exp(-alpha*dt)		
      }
    }
  }
  
  
  
  
  # now, combine Xd and a1 as needed
  if(ns==0)	X<- a1	else X<- cbind(a1, Xd)
  
  # get VCV matrix
  S<- matrix(nrow=nt, ncol=nt)
  V<- otree@branch.times
  D<- cophenetic(tree)	# patristic distances, but in ape not ouch order
  Do<- D[nodelab[tnodes], nodelab[tnodes]]	# now in ouch order
  rownames(S)<- colnames(S)<- rownames(V)<- colnames(V)<- nodelab[tnodes]
  
  if(root == "fixed")		S<- (1 - exp(-2*alpha*V)) * exp(-alpha*Do) * (vstep/(2*alpha))
  if(root == "stationary")	S<- exp(-alpha*Do) * (vstep/(2*alpha))
  
  ## pull all parts together ##
  mat <- t(X) %*% solve(S/nu) %*% X
  logD<- determinant(mat, log=TRUE)$modulus
  pBIC<- pBIC + as.vector(logD)
  
  return(pBIC)  	
}

# plots from output of runSurface_pBIC
surfacePBICplot<- function(rs)
{
  pbicF<- 	sapply(rs$fwd, FUN=function(m) m$pbic)
  pbicB<-  sapply(rs$bwd, FUN=function(m) m$pbic)
  pbics<- c(pbicF, pbicB)
  
  nrF<- sapply(rs$fwd, FUN=function(m) m$n_regimes)
  nrB<- sapply(rs$bwd, FUN=function(m) m$n_regimes)
  nrs<- c(nrF["kprime",], nrB["kprime",])
  
  plot(nrs, pbics, typ="o")
  
}
}
